# Supplementary material for: Comparative Gene Expression Analysis of Mouse and Human Cardiac Maturation
Source: Genomics Proteomics Bioinformatics. 2016 Jul 16;14(4):207–15. doi: 10.1016/j.gpb.2016.04.004 (PMC4996857; doi:10.1016/j.gpb.2016.04.004)
Supplement: Supplementary Table S1 [file mmc2.xls]

## Sheet: mouse4302heart_target.txt
Table S1 Summary of mouse 430 2.0 array
Note: Information was obtained from GEO. WT, wild type; KO, knock out; TG, transgenic; LV, left ventricle; RV, right ventricle; TAC, transverse aortic constriction; ESC, embryonic stem cell; CPC, cardiac progenitor cell; ESCM, embryonic stem cell derived cardiomyocyte; E (+ number), embryonic day; P (+ number), postnatal day; GSI, samples from GladStone Institute; iCM, induced cardiomyocyte
File	Array title	GSE	Stage	Tissue	Treatment	Genotype	Gross_stage	Inclusion
GSM1019090.CEL	Heart_WT_1	GSE41558	Adult	Heart	NA	WT	Adult	Yes
GSM1019091.CEL	Heart_WT_2	GSE41558	Adult	Heart	NA	WT	Adult	Yes
GSM1019092.CEL	Heart_WT_3	GSE41558	Adult	Heart	NA	WT	Adult	Yes
GSM1019093.CEL	Heart_WT_4	GSE41558	Adult	Heart	NA	WT	Adult	Yes
GSM1019094.CEL	Heart_KO_1	GSE41558	Adult	Heart	NA	SRC2-KO	Adult	No
GSM1019095.CEL	Heart_KO_2	GSE41558	Adult	Heart	NA	SRC2-KO	Adult	No
GSM1019096.CEL	Heart_KO_3	GSE41558	Adult	Heart	NA	SRC2-KO	Adult	No
GSM1019097.CEL	Heart_KO_4	GSE41558	Adult	Heart	NA	SRC2-KO	Adult	No
GSM1219064.CEL	WT heart, E16.5, biological rep1	GSE50426	E16	Heart	NA	WT	Late	Yes
GSM1219065.CEL	WT heart, E16.5, biological rep2	GSE50426	E16	Heart	NA	WT	Late	Yes
GSM1219066.CEL	WT heart, E16.5, biological rep3	GSE50426	E16	Heart	NA	WT	Late	Yes
GSM1219067.CEL	FOG-2R3K5A heart, E16.5, biological rep1	GSE50426	E16	Heart	NA	Fog2R3K5A	Late	No
GSM1219068.CEL	FOG-2R3K5A heart, E16.5, biological rep2	GSE50426	E16	Heart	NA	Fog2R3K5A	Late	No
GSM1219069.CEL	FOG-2R3K5A heart, E16.5, biological rep3	GSE50426	E16	Heart	NA	Fog2R3K5A	Late	No
GSM1246305.CEL	Mouse R1 Stem Cells R1.1	GSE51483	ESC	ESC	NA	WT	ESC/embryo	No
GSM1246306.CEL	Mouse R1 Stem Cells R1.2	GSE51483	ESC	ESC	NA	WT	ESC/embryo	No
GSM1246307.CEL	Mouse R1 Stem Cells R1.3	GSE51483	ESC	ESC	NA	WT	ESC/embryo	No
GSM1246308.CEL	Mouse E7.5 whole embryo tissue E7.1	GSE51483	E7	Whole embryo	NA	WT	ESC/embryo	No
GSM1246309.CEL	Mouse E7.5 whole embryo tissue E7.2	GSE51483	E7	Whole embryo	NA	WT	ESC/embryo	No
GSM1246310.CEL	Mouse E7.5 whole embryo tissue E7.3	GSE51483	E7	Whole embryo	NA	WT	ESC/embryo	No
GSM1246311.CEL	Mouse E8.5 whole heart tissue (heart tube) E8.1	GSE51483	E8	Heart	NA	WT	Early	Yes
GSM1246312.CEL	Mouse E8.5 whole heart tissue (heart tube) E8.2	GSE51483	E8	Heart	NA	WT	Early	Yes
GSM1246313.CEL	Mouse E8.5 whole heart tissue (heart tube) E8.3	GSE51483	E8	Heart	NA	WT	Early	Yes
GSM1246314.CEL	Mouse E9.5 left ventricle tissue E9L.1	GSE51483	E9	LV	NA	WT	Early	Yes
GSM1246315.CEL	Mouse E9.5 left ventricle tissue E9L.2	GSE51483	E9	LV	NA	WT	Early	Yes
GSM1246316.CEL	Mouse E9.5 left ventricle tissue E9L.3	GSE51483	E9	LV	NA	WT	Early	Yes
GSM1246317.CEL	Mouse E9.5 right ventricle tissue E9R.1	GSE51483	E9	RV	NA	WT	Early	Yes
GSM1246318.CEL	Mouse E9.5 right ventricle tissue E9R.2	GSE51483	E9	RV	NA	WT	Early	Yes
GSM1246319.CEL	Mouse E9.5 right ventricle tissue E9R.3	GSE51483	E9	RV	NA	WT	Early	Yes
GSM1246320.CEL	Mouse E12.5 left ventricle tissue E12L.1	GSE51483	E12	LV	NA	WT	Mid	Yes
GSM1246321.CEL	Mouse E12.5 left ventricle tissue E12L.2	GSE51483	E12	LV	NA	WT	Mid	Yes
GSM1246322.CEL	Mouse E12.5 left ventricle tissue E12L.3	GSE51483	E12	LV	NA	WT	Mid	Yes
GSM1246323.CEL	Mouse E12.5 right ventricle tissue E12R.1	GSE51483	E12	RV	NA	WT	Mid	Yes
GSM1246324.CEL	Mouse E12.5 right ventricle tissue E12R.2	GSE51483	E12	RV	NA	WT	Mid	Yes
GSM1246325.CEL	Mouse E12.5 right ventricle tissue E12R.3	GSE51483	E12	RV	NA	WT	Mid	Yes
GSM1246326.CEL	Mouse E14.5 left ventricle tissue E14L.1	GSE51483	E14	LV	NA	WT	Mid	Yes
GSM1246327.CEL	Mouse E14.5 left ventricle tissue E14L.2	GSE51483	E14	LV	NA	WT	Mid	Yes
GSM1246328.CEL	Mouse E14.5 left ventricle tissue E14L.3	GSE51483	E14	LV	NA	WT	Mid	Yes
GSM1246329.CEL	Mouse E14.5 right ventricle tissue E14R.1	GSE51483	E14	RV	NA	WT	Mid	Yes
GSM1246330.CEL	Mouse E14.5 right ventricle tissue E14R.2	GSE51483	E14	RV	NA	WT	Mid	Yes
GSM1246331.CEL	Mouse E14.5 right ventricle tissue E14R.3	GSE51483	E14	RV	NA	WT	Mid	Yes
GSM1246332.CEL	Mouse E18.5 left ventricle tissue E18L.1	GSE51483	E18	LV	NA	WT	Late	Yes
GSM1246333.CEL	Mouse E18.5 left ventricle tissue E18L.2	GSE51483	E18	LV	NA	WT	Late	Yes
GSM1246334.CEL	Mouse E18.5 left ventricle tissue E18L.3	GSE51483	E18	LV	NA	WT	Late	Yes
GSM1246335.CEL	Mouse E18.5 right ventricle tissue E18R.1	GSE51483	E18	RV	NA	WT	Late	Yes
GSM1246336.CEL	Mouse E18.5 right ventricle tissue E18R.2	GSE51483	E18	RV	NA	WT	Late	Yes
GSM1246337.CEL	Mouse E18.5 right ventricle tissue E18R.3	GSE51483	E18	RV	NA	WT	Late	Yes
GSM1246338.CEL	Mouse left ventricle tissue at 3 days after birth D3L.1	GSE51483	P3	LV	NA	WT	Neonate	Yes
GSM1246339.CEL	Mouse left ventricle tissue at 3 days after birth D3L.2	GSE51483	P3	LV	NA	WT	Neonate	Yes
GSM1246340.CEL	Mouse left ventricle tissue at 3 days after birth D3L.3	GSE51483	P3	LV	NA	WT	Neonate	Yes
GSM1246341.CEL	Mouse right ventricle tissue at 3 days after birth D3R.1	GSE51483	P3	RV	NA	WT	Neonate	Yes
GSM1246342.CEL	Mouse right ventricle tissue at 3 days after birth D3R.2	GSE51483	P3	RV	NA	WT	Neonate	Yes
GSM1246343.CEL	Mouse right ventricle tissue at 3 days after birth D3R.3	GSE51483	P3	RV	NA	WT	Neonate	Yes
GSM1246344.CEL	Adult mouse left ventricle tissue AdltL.1	GSE51483	Adult	LV	NA	WT	Adult	Yes
GSM1246345.CEL	Adult mouse left ventricle tissue AdltL.2	GSE51483	Adult	LV	NA	WT	Adult	Yes
GSM1246346.CEL	Adult mouse left ventricle tissue AdltL.3	GSE51483	Adult	LV	NA	WT	Adult	Yes
GSM1246347.CEL	Adult mouse right ventricle tissue AdltR.1	GSE51483	Adult	RV	NA	WT	Adult	Yes
GSM1246348.CEL	Adult mouse right ventricle tissue AdltR.2	GSE51483	Adult	RV	NA	WT	Adult	Yes
GSM1246349.CEL	Adult mouse right ventricle tissue AdltR.3	GSE51483	Adult	RV	NA	WT	Adult	Yes
GSM126895.CEL	Wildtype_Sham_Rep1	GSE5500	Adult	Heart	Sham	WT	Adult	Yes
GSM126898.CEL	Wildtype_Sham_Rep2	GSE5500	Adult	Heart	Sham	WT	Adult	Yes
GSM126901.CEL	Wildtype_Sham_Rep3	GSE5500	Adult	Heart	Sham	WT	Adult	Yes
GSM126902.CEL	Wildtype_Sham_Rep4	GSE5500	Adult	Heart	Sham	WT	Adult	Yes
GSM126903.CEL	Wildtype_TAC_Rep1	GSE5500	Adult	Heart	TAC	WT	Adult	No
GSM126904.CEL	Wildtype_TAC_Rep2	GSE5500	Adult	Heart	TAC	WT	Adult	No
GSM126905.CEL	Wildtype_TAC_Rep3	GSE5500	Adult	Heart	TAC	WT	Adult	No
GSM126906.CEL	Wildtype_TAC_Rep4	GSE5500	Adult	Heart	TAC	WT	Adult	No
GSM126907.CEL	Wildtype_TAC_Rep5	GSE5500	Adult	Heart	TAC	WT	Adult	No
GSM126908.CEL	Wildtype_TAC_Rep6	GSE5500	Adult	Heart	TAC	WT	Adult	No
GSM126909.CEL	G4D_Sham_Rep1	GSE5500	Adult	Heart	Sham	Gata4 ex2 deletion	Adult	No
GSM126910.CEL	G4D_Sham_Rep2	GSE5500	Adult	Heart	Sham	Gata4 ex2 deletion	Adult	No
GSM126911.CEL	G4D_Sham_Rep3	GSE5500	Adult	Heart	Sham	Gata4 ex2 deletion	Adult	No
GSM126912.CEL	G4D_Sham_Rep4	GSE5500	Adult	Heart	Sham	Gata4 ex2 deletion	Adult	No
GSM126913.CEL	G4D_Sham_Rep5	GSE5500	Adult	Heart	Sham	Gata4 ex2 deletion	Adult	No
GSM126914.CEL	G4D_TAC_Rep1	GSE5500	Adult	Heart	TAC	Gata4 ex2 deletion	Adult	No
GSM126915.CEL	G4D_TAC_Rep2	GSE5500	Adult	Heart	TAC	Gata4 ex2 deletion	Adult	No
GSM126916.CEL	G4D_TAC_Rep3	GSE5500	Adult	Heart	TAC	Gata4 ex2 deletion	Adult	No
GSM126917.CEL	G4D_TAC_Rep4	GSE5500	Adult	Heart	TAC	Gata4 ex2 deletion	Adult	No
GSM126918.CEL	G4D_TAC_Rep5	GSE5500	Adult	Heart	TAC	Gata4 ex2 deletion	Adult	No
GSM126919.CEL	G4D_TAC_Rep6	GSE5500	Adult	Heart	TAC	Gata4 ex2 deletion	Adult	No
GSM139021.CEL	A2lox.mesp1 (day 3)	GSE5976	ESC (day 3)	ESC (CPC)	NA	TRE-Mesp	CPC	No
GSM139022.CEL	A2lox.mesp1 (day 3 + dox)	GSE5976	ESC (day 3)	ESC (CPC)	Mesp-OE	TRE-Mesp	CPC	No
GSM139023.CEL	A2lox.mesp1 (day 3 + DKK1)	GSE5976	ESC (day 3)	ESC (CPC)	Dkk1	TRE-Mesp	CPC	No
GSM139024.CEL	A2lox.mesp1 (day3 + DKK1 + dox)	GSE5976	ESC (day 3)	ESC (CPC)	Mesp-OE and Dkk1	TRE-Mesp	CPC	No
GSM139025.CEL	A2lox.mesp1 (day 4)	GSE5976	ESC (day 4)	ESC (CPC)	NA	TRE-Mesp	CPC	No
GSM139026.CEL	A2lox.mesp1 (day 4 + dox)	GSE5976	ESC (day 4)	ESC (CPC)	Mesp-OE	TRE-Mesp	CPC	No
GSM139027.CEL	A2lox.mesp1 (day 4 + DKK1)	GSE5976	ESC (day 4)	ESC (CPC)	Dkk1	TRE-Mesp	CPC	No
GSM139028.CEL	A2lox.mesp1 (day 4 + DKK1 + dox)	GSE5976	ESC (day 4)	ESC (CPC)	Mesp-OE and Dkk1	TRE-Mesp	CPC	No
GSM139029.CEL	A2lox.mesp1 (day 6)	GSE5976	ESC (day 6)	ESC (CPC)	NA	TRE-Mesp	CPC	No
GSM139030.CEL	A2lox.mesp1 (day 6 + dox)	GSE5976	ESC (day 6)	ESC (CPC)	Mesp-OE	TRE-Mesp	CPC	No
GSM139031.CEL	A2lox.mesp1 (day 6 + DKK1)	GSE5976	ESC (day 6)	ESC (CPC)	Dkk1	TRE-Mesp	CPC	No
GSM139032.CEL	A2lox.mesp1 (day 6 + DKK1 + dox)	GSE5976	ESC (day 6)	ESC (CPC)	Mesp-OE and Dkk1	TRE-Mesp	CPC	No
GSM147451.CEL	Control male 1	GSE6399	Adult	Heart	NA	WT	Adult	Yes
GSM147452.CEL	Control male 2	GSE6399	Adult	Heart	NA	WT	Adult	Yes
GSM147459.CEL	Control male 3	GSE6399	Adult	Heart	NA	WT	Adult	Yes
GSM147460.CEL	Control male 4	GSE6399	Adult	Heart	NA	WT	Adult	Yes
GSM147461.CEL	Control male 5	GSE6399	Adult	Heart	NA	WT	Adult	Yes
GSM147462.CEL	Control male 6	GSE6399	Adult	Heart	NA	WT	Adult	Yes
GSM147463.CEL	Control male 7	GSE6399	Adult	Heart	NA	WT	Adult	Yes
GSM147465.CEL	Control male 8	GSE6399	Adult	Heart	NA	WT	Adult	Yes
GSM147466.CEL	Emd KO male 1	GSE6399	Adult	Heart	NA	Emd KO (cardiomyopathy)	Adult	No
GSM147467.CEL	Emd KO male 2	GSE6399	Adult	Heart	NA	Emd KO (cardiomyopathy)	Adult	No
GSM147468.CEL	Emd KO male 3	GSE6399	Adult	Heart	NA	Emd KO (cardiomyopathy)	Adult	No
GSM147469.CEL	Emd KO male 4	GSE6399	Adult	Heart	NA	Emd KO (cardiomyopathy)	Adult	No
GSM147481.CEL	Emd KO male 5	GSE6399	Adult	Heart	NA	Emd KO (cardiomyopathy)	Adult	No
GSM147493.CEL	Emd KO male 6	GSE6399	Adult	Heart	NA	Emd KO (cardiomyopathy)	Adult	No
GSM147506.CEL	Lmna H222P heterozygous male 1	GSE8000	Adult (10 week)	Heart	NA	Lmna H222P het	Adult	No
GSM147507.CEL	Lmna H222P heterozygous male 2	GSE8000	Adult (10 week)	Heart	NA	Lmna H222P het	Adult	No
GSM147509.CEL	Lmna H222P heterozygous male 3	GSE8000	Adult (10 week)	Heart	NA	Lmna H222P het	Adult	No
GSM147510.CEL	Lmna H222P heterozygous male 4	GSE8000	Adult (10 week)	Heart	NA	Lmna H222P het	Adult	No
GSM147511.CEL	Lmna H222P heterozygous male 5	GSE8000	Adult (10 week)	Heart	NA	Lmna H222P het	Adult	No
GSM147512.CEL	Lmna H222P heterozygous male 6	GSE8000	Adult (10 week)	Heart	NA	Lmna H222P het	Adult	No
GSM147514.CEL	Lmna H222P homozygous male 1	GSE8000	Adult (10 week)	Heart	NA	Lmna H222P homo (cardiomyopathy)	Adult	No
GSM147515.CEL	Lmna H222P homozygous male 2	GSE8000	Adult (10 week)	Heart	NA	Lmna H222P homo (cardiomyopathy)	Adult	No
GSM147516.CEL	Lmna H222P homozygous male 3	GSE8000	Adult (10 week)	Heart	NA	Lmna H222P homo (cardiomyopathy)	Adult	No
GSM147517.CEL	Lmna H222P homozygous male 4	GSE8000	Adult (10 week)	Heart	NA	Lmna H222P homo (cardiomyopathy)	Adult	No
GSM147518.CEL	Lmna H222P homozygous male 5	GSE8000	Adult (10 week)	Heart	NA	Lmna H222P homo (cardiomyopathy)	Adult	No
GSM147519.CEL	Lmna H222P homozygous male 6	GSE8000	Adult (10 week)	Heart	NA	Lmna H222P homo (cardiomyopathy)	Adult	No
GSM154465.CEL	Control_ES-LIF(+)_rep1	GSE6689	ESC	ESC	NA	WT	ESC/embryo	No
GSM154466.CEL	Timepoint1_ES-LIF(-)_rep1	GSE6689	ESC no LIF	ESC no LIF	NA	WT	ESC/embryo	No
GSM154467.CEL	Timepoint2_CM_rep1	GSE6689	CM	CM	NA	WT	ESCM	No
GSM1551856.CEL	HMGN5 transgenic adult mouse heart, biological rep 1	GSE63530	Adult	Heart	NA	Hmgn5-TG	Adult	No
GSM1551857.CEL	HMGN5 transgenic adult mouse heart, biological rep 2	GSE63530	Adult	Heart	NA	Hmgn5-TG	Adult	No
GSM1551858.CEL	HMGN5 transgenic adult mouse heart, biological rep 3	GSE63530	Adult	Heart	NA	Hmgn5-TG	Adult	No
GSM1551859.CEL	Control adult mouse heart, biological rep 1	GSE63530	Adult	Heart	NA	WT	Adult	Yes
GSM1551860.CEL	Control adult mouse heart, biological rep 2	GSE63530	Adult	Heart	NA	WT	Adult	Yes
GSM1551861.CEL	Control adult mouse heart, biological rep 3	GSE63530	Adult	Heart	NA	WT	Adult	Yes
GSM1551862.CEL	HMGN5 transgenic newborn mouse heart, biological rep 1	GSE63530	Neonate	Heart	NA	Hmgn5-TG	Neonate	No
GSM1551863.CEL	HMGN5 transgenic newborn mouse heart, biological rep 2	GSE63530	Neonate	Heart	NA	Hmgn5-TG	Neonate	No
GSM1551864.CEL	HMGN5 transgenic newborn mouse heart, biological rep 3	GSE63530	Neonate	Heart	NA	Hmgn5-TG	Neonate	No
GSM1551865.CEL	Control newborn mouse heart, biological rep 1	GSE63530	Neonate	Heart	NA	WT	Neonate	Yes
GSM1551866.CEL	Control newborn mouse heart, biological rep 2	GSE63530	Neonate	Heart	NA	WT	Neonate	Yes
GSM156165.CEL	HDAC2 WT E17.5 Ventricle 1A	GSE6770	E17	Ventricle	NA	WT	Late	Yes
GSM156166.CEL	HDAC2 KO E17.5 Ventricle 1B	GSE6770	E17	Ventricle	NA	Hdac2 -/-	Late	No
GSM156167.CEL	HDAC2 WT E17.5 Ventricle 2A	GSE6770	E17	Ventricle	NA	WT	Late	Yes
GSM156168.CEL	HDAC2 KO E17.5 Ventricle 2B	GSE6770	E17	Ventricle	NA	Hdac2 -/-	Late	No
GSM173005.CEL	WT mouse 1_heart_basal	GSE7196	Adult (2-3months)	Heart	NA	WT	Adult	Yes
GSM173006.CEL	WT mouse 2_heart_basal	GSE7196	Adult (2-3months)	Heart	NA	WT	Adult	Yes
GSM173007.CEL	WT mouse 3_heart_basal	GSE7196	Adult (2-3months)	Heart	NA	WT	Adult	Yes
GSM173008.CEL	KO mouse 1_heart_basal	GSE7196	Adult (2-3months)	Heart	NA	ERRa KO	Adult	No
GSM173009.CEL	KO mouse 2_heart_basal	GSE7196	Adult (2-3months)	Heart	NA	ERRa KO	Adult	No
GSM173010.CEL	KO mouse 3_heart_basal	GSE7196	Adult (2-3months)	Heart	NA	ERRa KO	Adult	No
GSM176756.CEL	Wild-type postnatal day 10 rep 1	GSE7333	P10	Heart	NA	WT	Neonate	Yes
GSM176757.CEL	Knock-out postnatal day 10 rep 1	GSE7333	P10	Heart	NA	miR-1-2 KO	Neonate	No
GSM176758.CEL	Wild-type postnatal day 10 rep 2	GSE7333	P10	Heart	NA	WT	Neonate	Yes
GSM176759.CEL	Wild-type postnatal day 10 rep 3	GSE7333	P10	Heart	NA	WT	Neonate	Yes
GSM176760.CEL	Knock-out postnatal day 10 rep 2	GSE7333	P10	Heart	NA	miR-1-2 KO	Neonate	No
GSM176761.CEL	Knock-out postnatal day 10 rep 3	GSE7333	P10	Heart	NA	miR-1-2 KO	Neonate	No
GSM178747.CEL	NTg-1	GSE7407	Adult (3months)	Heart	NA	WT	Adult	Yes
GSM178748.CEL	NTg-2	GSE7407	Adult (3months)	Heart	NA	WT	Adult	Yes
GSM178749.CEL	Tg-Sirt1-1	GSE7407	Adult (3months)	Heart	NA	Cardiac Sirt1	Adult	No
GSM178751.CEL	Tg-Sirt1-2	GSE7407	Adult (3months)	Heart	NA	Cardiac Sirt1	Adult	No
GSM188558.CEL	Wild type aortic banded, biological rep1	GSE7781	Adult	Heart	TAC	WT	Adult	No
GSM188559.CEL	Wild type aortic banded, biological rep2	GSE7781	Adult	Heart	TAC	WT	Adult	No
GSM188560.CEL	Wild type aortic banded, biological rep3	GSE7781	Adult	Heart	TAC	WT	Adult	No
GSM188561.CEL	Wild type sham, biological rep1	GSE7781	Adult	Heart	Sham	WT	Adult	Yes
GSM188562.CEL	Wild type sham, biological rep2	GSE7781	Adult	Heart	Sham	WT	Adult	Yes
GSM188563.CEL	Wild type sham, biological rep3	GSE7781	Adult	Heart	Sham	WT	Adult	Yes
GSM188564.CEL	Knockout aortic banded, biological rep1	GSE7781	Adult	Heart	TAC	Apelin knockout	Adult	No
GSM188565.CEL	Knockout aortic banded, biological rep2	GSE7781	Adult	Heart	TAC	Apelin knockout	Adult	No
GSM188566.CEL	Knockout aortic banded, biological rep3	GSE7781	Adult	Heart	TAC	Apelin knockout	Adult	No
GSM188567.CEL	Knockout sham, biological rep1	GSE7781	Adult	Heart	Sham	Apelin knockout	Adult	No
GSM188568.CEL	Knockout sham, biological rep2	GSE7781	Adult	Heart	Sham	Apelin knockout	Adult	No
GSM188569.CEL	Knockout sham, biological rep3	GSE7781	Adult	Heart	Sham	Apelin knockout	Adult	No
GSM202772.CEL	E18.5 ERRg +/+ heart, biological rep 1	GSE8199	E18	Heart	NA	WT	Late	Yes
GSM202773.CEL	E18.5 ERRg +/+ heart, biological rep 2	GSE8199	E18	Heart	NA	WT	Late	Yes
GSM202774.CEL	E18.5 ERRg +/+ heart, biological rep 3	GSE8199	E18	Heart	NA	WT	Late	Yes
GSM202775.CEL	E18.5 ERRg +/- heart, biological rep 1	GSE8199	E18	Heart	NA	Errg +/-	Late	No
GSM202776.CEL	E18.5 ERRg +/- heart, biological rep 2	GSE8199	E18	Heart	NA	Errg +/-	Late	No
GSM202777.CEL	E18.5 ERRg +/- heart, biological rep 3	GSE8199	E18	Heart	NA	Errg +/-	Late	No
GSM202778.CEL	E18.5 ERRg -/- heart, biological rep 1	GSE8199	E18	Heart	NA	Errg -/-	Late	No
GSM202779.CEL	E18.5 ERRg -/- heart, biological rep 2	GSE8199	E18	Heart	NA	Errg -/-	Late	No
GSM202780.CEL	E18.5 ERRg -/- heart, biological rep 3	GSE8199	E18	Heart	NA	Errg -/-	Late	No
GSM205922.CEL	ATF6-MER TG mouse_tamoxifen1	GSE8322	Adult (-30w)	LV	Tamoxifen	ATF6-MER	Adult	No
GSM205923.CEL	ATF6-MER TG mouse_tamoxifen2	GSE8322	Adult (-30w)	LV	Tamoxifen	ATF6-MER	Adult	No
GSM206335.CEL	ATF6-MER TG mouse_tamoxifen3	GSE8322	Adult (-30w)	LV	Tamoxifen	ATF6-MER	Adult	No
GSM206348.CEL	ATF6-MER TG mouse_vehicle1	GSE8322	Adult (-30w)	LV	Vehicle	ATF6-MER	Adult	No
GSM206349.CEL	ATF6-MER TG mouse_vehicle2	GSE8322	Adult (-30w)	LV	Vehicle	ATF6-MER	Adult	No
GSM206350.CEL	ATF6-MER TG mouse_vehicle3	GSE8322	Adult (-30w)	LV	Vehicle	ATF6-MER	Adult	No
GSM206351.CEL	NTG mouse_tamoxifen1	GSE8322	Adult (-30w)	LV	Tamoxifen	WT	Adult	Yes
GSM206352.CEL	NTG mouse_tamoxifen2	GSE8322	Adult (-30w)	LV	Tamoxifen	WT	Adult	Yes
GSM206353.CEL	NTG mouse_tamoxifen3	GSE8322	Adult (-30w)	LV	Tamoxifen	WT	Adult	Yes
GSM206354.CEL	NTG mouse_vehicle1	GSE8322	Adult (-30w)	LV	Vehicle	WT	Adult	Yes
GSM206355.CEL	NTG mouse vehicle2	GSE8322	Adult (-30w)	LV	Vehicle	WT	Adult	Yes
GSM206356.CEL	NTG mouse_vehicle3	GSE8322	Adult (-30w)	LV	Vehicle	WT	Adult	Yes
GSM230954.CEL	E12.5 heart_Sp3 knockout_sample a	GSE9124	E12	Heart	NA	Sp3 KO	Mid	No
GSM230955.CEL	E12.5 heart_Sp3 knockout_sample b	GSE9124	E12	Heart	NA	Sp3 KO	Mid	No
GSM230956.CEL	E12.5 heart_Sp3 knockout_sample c	GSE9124	E12	Heart	NA	Sp3 KO	Mid	No
GSM230957.CEL	E12.5 heart_wildtype_sample a	GSE9124	E12	Heart	NA	WT	Mid	Yes
GSM230959.CEL	E12.5 heart_wildtype_sample b	GSE9124	E12	Heart	NA	WT	Mid	Yes
GSM230960.CEL	E12.5 heart_wildtype_sample c	GSE9124	E12	Heart	NA	WT	Mid	Yes
GSM238849.CEL	Control_ES-LIF(+)_rep2	GSE6689	ESC	ESC	NA	WT	ESC/embryo	No
GSM238850.CEL	Timepoint1_ES-LIF(-)_rep2	GSE6689	ESC no LIF	ESC no LIF	NA	WT	ESC/embryo	No
GSM238852.CEL	Timepoint2_CM_rep2	GSE6689	CM	CM	NA	WT	ESCM	No
GSM238853.CEL	Timepoint1b_CP_rep1	GSE6689	CP	CP	NA	WT	CPC	No
GSM25150.CEL	PGA-E10.5_1	GSE1479	E10	Heart	NA	WT	Early	Yes
GSM25151.CEL	PGA-E10.5_2	GSE1479	E10	Heart	NA	WT	Early	Yes
GSM25152.CEL	PGA-E10.5_3	GSE1479	E10	Heart	NA	WT	Early	Yes
GSM25153.CEL	PGA-E11.5_1	GSE1479	E11	Heart	NA	WT	Early	Yes
GSM25154.CEL	PGA-E11.5_2	GSE1479	E11	Heart	NA	WT	Early	Yes
GSM25155.CEL	PGA-E11.5_3	GSE1479	E11	Heart	NA	WT	Early	Yes
GSM25156.CEL	PGA-E12.5_1	GSE1479	E12	Ventricle	NA	WT	Mid	Yes
GSM25157.CEL	PGA-E12.5_2	GSE1479	E12	Ventricle	NA	WT	Mid	Yes
GSM25158.CEL	PGA-E12.5_3	GSE1479	E12	Ventricle	NA	WT	Mid	Yes
GSM25159.CEL	PGA-E12.5_1A	GSE1479	E12	Atria	NA	WT	Mid	Yes
GSM25160.CEL	PGA-E12.5_2A	GSE1479	E12	Atria	NA	WT	Mid	Yes
GSM25161.CEL	PGA-E12.5_3A	GSE1479	E12	Atria	NA	WT	Mid	Yes
GSM25162.CEL	PGA-E13.5_1	GSE1479	E13	Ventricle	NA	WT	Mid	Yes
GSM25163.CEL	PGA-E13.5_2	GSE1479	E13	Ventricle	NA	WT	Mid	Yes
GSM25164.CEL	PGA-E13.5_3	GSE1479	E13	Ventricle	NA	WT	Mid	Yes
GSM25165.CEL	PGA-E13.5_1A	GSE1479	E13	Atria	NA	WT	Mid	Yes
GSM25166.CEL	PGA-E13.5_2A	GSE1479	E13	Atria	NA	WT	Mid	Yes
GSM25167.CEL	PGA-E13.5_3A	GSE1479	E13	Atria	NA	WT	Mid	Yes
GSM25168.CEL	PGA-E14.5_1	GSE1479	E14	Ventricle	NA	WT	Mid	Yes
GSM25169.CEL	PGA-E14.5_2	GSE1479	E14	Ventricle	NA	WT	Mid	Yes
GSM25170.CEL	PGA-E14.5_3	GSE1479	E14	Ventricle	NA	WT	Mid	Yes
GSM25171.CEL	PGA-E14.5_1A	GSE1479	E14	Atria	NA	WT	Mid	Yes
GSM25172.CEL	PGA-E14.5_2A	GSE1479	E14	Atria	NA	WT	Mid	Yes
GSM25173.CEL	PGA-E14.5_3A	GSE1479	E14	Atria	NA	WT	Mid	Yes
GSM25174.CEL	PGA-E16.5_1	GSE1479	E16	Ventricle	NA	WT	Late	Yes
GSM25175.CEL	PGA-E16.5_2	GSE1479	E16	Ventricle	NA	WT	Late	Yes
GSM25176.CEL	PGA-E16.5_3	GSE1479	E16	Ventricle	NA	WT	Late	Yes
GSM25177.CEL	PGA-E16.5_1A	GSE1479	E16	Atria	NA	WT	Late	Yes
GSM25178.CEL	PGA-E16.5_2A	GSE1479	E16	Atria	NA	WT	Late	Yes
GSM25179.CEL	PGA-E16.5_3A	GSE1479	E16	Atria	NA	WT	Late	Yes
GSM25180.CEL	PGA-E18.5_1	GSE1479	E18	Ventricle	NA	WT	Late	Yes
GSM25181.CEL	PGA-E18.5_2	GSE1479	E18	Ventricle	NA	WT	Late	Yes
GSM25182.CEL	PGA-E18.5_3	GSE1479	E18	Ventricle	NA	WT	Late	Yes
GSM25183.CEL	PGA-E18.5_1A	GSE1479	E18	Atria	NA	WT	Late	Yes
GSM25184.CEL	PGA-E18.5_2A	GSE1479	E18	Atria	NA	WT	Late	Yes
GSM25185.CEL	PGA-E18.5_3A	GSE1479	E18	Atria	NA	WT	Late	Yes
GSM252064.CEL	Mouse diaphragm, biological replicate 1	GSE9954	Adult	Diaphragm	NA	WT	Non-cardiac	No
GSM252065.CEL	Mouse diaphragm, biological replicate 2	GSE9954	Adult	Diaphragm	NA	WT	Non-cardiac	No
GSM252066.CEL	Mouse diaphragm, biological replicate 3	GSE9954	Adult	Diaphragm	NA	WT	Non-cardiac	No
GSM252067.CEL	Mouse spleen, biological replicate 1	GSE9954	Adult	Spleen	NA	WT	Non-cardiac	No
GSM252068.CEL	Mouse spleen, biological replicate 2	GSE9954	Adult	Spleen	NA	WT	Non-cardiac	No
GSM252069.CEL	Mouse spleen, biological replicate 3	GSE9954	Adult	Spleen	NA	WT	Non-cardiac	No
GSM252070.CEL	Mouse muscle, biological replicate 1	GSE9954	Adult	Muscle	NA	WT	Non-cardiac	No
GSM252071.CEL	Mouse muscle, biological replicate 2	GSE9954	Adult	Muscle	NA	WT	Non-cardiac	No
GSM252072.CEL	Mouse muscle, biological replicate 3	GSE9954	Adult	Muscle	NA	WT	Non-cardiac	No
GSM252073.CEL	Mouse muscle, biological replicate 4	GSE9954	Adult	Muscle	NA	WT	Non-cardiac	No
GSM252074.CEL	Mouse liver, biological replicate 1	GSE9954	Adult	Liver	NA	WT	Non-cardiac	No
GSM252075.CEL	Mouse liver, biological replicate 2	GSE9954	Adult	Liver	NA	WT	Non-cardiac	No
GSM252076.CEL	Mouse liver, biological replicate 3	GSE9954	Adult	Liver	NA	WT	Non-cardiac	No
GSM252077.CEL	Mouse brain, biological replicate 1	GSE9954	Adult	Brain	NA	WT	Non-cardiac	No
GSM252078.CEL	Mouse brain, biological replicate 2	GSE9954	Adult	Brain	NA	WT	Non-cardiac	No
GSM252079.CEL	Mouse brain, biological replicate 3	GSE9954	Adult	Brain	NA	WT	Non-cardiac	No
GSM252080.CEL	Mouse lung, biological replicate 1	GSE9954	Adult	Lung	NA	WT	Non-cardiac	No
GSM252081.CEL	Mouse lung, biological replicate 2	GSE9954	Adult	Lung	NA	WT	Non-cardiac	No
GSM252082.CEL	Mouse lung, biological replicate 3	GSE9954	Adult	Lung	NA	WT	Non-cardiac	No
GSM252083.CEL	Mouse kidney, biological replicate 1	GSE9954	Adult	Kidney	NA	WT	Non-cardiac	No
GSM252084.CEL	Mouse kidney, biological replicate 2	GSE9954	Adult	Kidney	NA	WT	Non-cardiac	No
GSM252085.CEL	Mouse kidney, biological replicate 3	GSE9954	Adult	Kidney	NA	WT	Non-cardiac	No
GSM252086.CEL	Mouse adrenal gland, biological replicate 1	GSE9954	Adult	Adrenal gland	NA	WT	Non-cardiac	No
GSM252087.CEL	Mouse adrenal gland, biological replicate 2	GSE9954	Adult	Adrenal gland	NA	WT	Non-cardiac	No
GSM252088.CEL	Mouse adrenal gland, biological replicate 3	GSE9954	Adult	Adrenal gland	NA	WT	Non-cardiac	No
GSM252089.CEL	Mouse bone marrow, biological replicate 1	GSE9954	Adult	Bone marrow	NA	WT	Non-cardiac	No
GSM252090.CEL	Mouse bone marrow, biological replicate 2	GSE9954	Adult	Bone marrow	NA	WT	Non-cardiac	No
GSM252091.CEL	Mouse bone marrow, biological replicate 3	GSE9954	Adult	Bone marrow	NA	WT	Non-cardiac	No
GSM252092.CEL	Mouse bone marrow, biological replicate 4	GSE9954	Adult	Bone marrow	NA	WT	Non-cardiac	No
GSM252093.CEL	Mouse adipose tissue, biological replicate 1	GSE9954	Adult	Adipise tissue	NA	WT	Non-cardiac	No
GSM252094.CEL	Mouse adipose tissue, biological replicate 2	GSE9954	Adult	Adipise tissue	NA	WT	Non-cardiac	No
GSM252095.CEL	Mouse adipose tissue, biological replicate 3	GSE9954	Adult	Adipise tissue	NA	WT	Non-cardiac	No
GSM252096.CEL	Mouse pituitary gland, biological replicate 1	GSE9954	Adult	Pituitary gland	NA	WT	Non-cardiac	No
GSM252097.CEL	Mouse pituitary gland, biological replicate 2	GSE9954	Adult	Pituitary gland	NA	WT	Non-cardiac	No
GSM252098.CEL	Mouse pituitary gland, biological replicate 3	GSE9954	Adult	Pituitary gland	NA	WT	Non-cardiac	No
GSM252099.CEL	Mouse pituitary gland, biological replicate 4	GSE9954	Adult	Pituitary gland	NA	WT	Non-cardiac	No
GSM252100.CEL	Mouse pituitary gland, biological replicate 5	GSE9954	Adult	Pituitary gland	NA	WT	Non-cardiac	No
GSM252101.CEL	Mouse salivary gland, biological replicate 1	GSE9954	Adult	Salivary gland	NA	WT	Non-cardiac	No
GSM252102.CEL	Mouse salivary gland, biological replicate 2	GSE9954	Adult	Salivary gland	NA	WT	Non-cardiac	No
GSM252103.CEL	Mouse salivary gland, biological replicate 3	GSE9954	Adult	Salivary gland	NA	WT	Non-cardiac	No
GSM252104.CEL	Mouse seminal vesicle, biological replicate 1	GSE9954	Adult	Seminal vesicle	NA	WT	Non-cardiac	No
GSM252105.CEL	Mouse seminal vesicle, biological replicate 2	GSE9954	Adult	Seminal vesicle	NA	WT	Non-cardiac	No
GSM252106.CEL	Mouse seminal vesicle, biological replicate 3	GSE9954	Adult	Seminal vesicle	NA	WT	Non-cardiac	No
GSM252107.CEL	Mouse thymus, biological replicate 1	GSE9954	Adult	Thymus	NA	WT	Non-cardiac	No
GSM252108.CEL	Mouse thymus, biological replicate 2	GSE9954	Adult	Thymus	NA	WT	Non-cardiac	No
GSM252109.CEL	Mouse thymus, biological replicate 3	GSE9954	Adult	Thymus	NA	WT	Non-cardiac	No
GSM252110.CEL	Mouse testis, biological replicate 1	GSE9954	Adult	Testis	NA	WT	Non-cardiac	No
GSM252111.CEL	Mouse testis, biological replicate 2	GSE9954	Adult	Testis	NA	WT	Non-cardiac	No
GSM252112.CEL	Mouse testis, biological replicate 3	GSE9954	Adult	Testis	NA	WT	Non-cardiac	No
GSM252113.CEL	Mouse heart, biological replicate 1	GSE9954	Adult	Heart	NA	WT	Adult	Yes
GSM252114.CEL	Mouse heart, biological replicate 2	GSE9954	Adult	Heart	NA	WT	Adult	Yes
GSM252115.CEL	Mouse heart, biological replicate 3	GSE9954	Adult	Heart	NA	WT	Adult	Yes
GSM252116.CEL	Mouse small intestine, biological replicate 1	GSE9954	Adult	Small intestine	NA	WT	Non-cardiac	No
GSM252117.CEL	Mouse small intestine, biological replicate 2	GSE9954	Adult	Small intestine	NA	WT	Non-cardiac	No
GSM252118.CEL	Mouse small intestine, biological replicate 3	GSE9954	Adult	Small intestine	NA	WT	Non-cardiac	No
GSM252119.CEL	Mouse eye, biological replicate 1	GSE9954	Adult	Eye	NA	WT	Non-cardiac	No
GSM252120.CEL	Mouse eye, biological replicate 2	GSE9954	Adult	Eye	NA	WT	Non-cardiac	No
GSM252121.CEL	Mouse eye, biological replicate 3	GSE9954	Adult	Eye	NA	WT	Non-cardiac	No
GSM252122.CEL	Mouse ES cells, biological replicate 1	GSE9954	Adult	ESC	NA	WT	ESC/embryo	No
GSM252123.CEL	Mouse ES cells, biological replicate 2	GSE9954	Adult	ESC	NA	WT	ESC/embryo	No
GSM252124.CEL	Mouse ES cells, biological replicate 3	GSE9954	Adult	ESC	NA	WT	ESC/embryo	No
GSM252125.CEL	Mouse placenta, biological replicate 1	GSE9954	Adult	Placenta	NA	WT	Non-cardiac	No
GSM252126.CEL	Mouse placenta, biological replicate 2	GSE9954	Adult	Placenta	NA	WT	Non-cardiac	No
GSM252127.CEL	Mouse placenta, biological replicate 3	GSE9954	Adult	Placenta	NA	WT	Non-cardiac	No
GSM252128.CEL	Mouse ovary, biological replicate 1	GSE9954	Adult	Ovary	NA	WT	Non-cardiac	No
GSM252129.CEL	Mouse ovary, biological replicate 2	GSE9954	Adult	Ovary	NA	WT	Non-cardiac	No
GSM252130.CEL	Mouse ovary, biological replicate 3	GSE9954	Adult	Ovary	NA	WT	Non-cardiac	No
GSM252131.CEL	Mouse fetus, biological replicate 1	GSE9954	Fetus	Fetus	NA	WT	Non-cardiac	No
GSM252132.CEL	Mouse fetus, biological replicate 2	GSE9954	Fetus	Fetus	NA	WT	Non-cardiac	No
GSM252133.CEL	Mouse fetus, biological replicate 3	GSE9954	Fetus	Fetus	NA	WT	Non-cardiac	No
GSM275315.CEL	WT 1 1508	GSE10848	Adult	Heart	NA	WT	Adult	Yes
GSM275316.CEL	WT 2 1509	GSE10848	Adult	Heart	NA	WT	Adult	Yes
GSM275317.CEL	WT 3 1782	GSE10848	Adult	Heart	NA	WT	Adult	Yes
GSM275318.CEL	Cav1KO 1758	GSE10849	Adult	Heart	NA	Cav1 KO (hypertrophy)	Adult	No
GSM275319.CEL	Cav1KO 1761	GSE10849	Adult	Heart	NA	Cav1 KO (hypertrophy)	Adult	No
GSM275320.CEL	Cav1KO 1762	GSE10849	Adult	Heart	NA	Cav1 KO (hypertrophy)	Adult	No
GSM275321.CEL	Cav3KO 1504	GSE10848	Adult	Heart	NA	Cav3 KO (hypertrophy)	Adult	No
GSM275322.CEL	Cav3KO 1505	GSE10848	Adult	Heart	NA	Cav3 KO (hypertrophy)	Adult	No
GSM275323.CEL	Cav3KO 1506	GSE10848	Adult	Heart	NA	Cav3 KO (hypertrophy)	Adult	No
GSM309958.CEL	WT sham 1	GSE12337	Adult	Heart	Sham	WT	Adult	Yes
GSM309959.CEL	WT sham 2	GSE12337	Adult	Heart	Sham	WT	Adult	Yes
GSM309960.CEL	WT sham 3	GSE12337	Adult	Heart	Sham	WT	Adult	Yes
GSM309961.CEL	WT sham 4	GSE12337	Adult	Heart	Sham	WT	Adult	Yes
GSM309962.CEL	WT TAC 1	GSE12337	Adult	Heart	TAC (28d)	WT	Adult	No
GSM309963.CEL	WT TAC 2	GSE12337	Adult	Heart	TAC (28d)	WT	Adult	No
GSM309964.CEL	WT TAC 3	GSE12337	Adult	Heart	TAC (28d)	WT	Adult	No
GSM309965.CEL	WT TAC 4	GSE12337	Adult	Heart	TAC (28d)	WT	Adult	No
GSM309966.CEL	KO sham 1	GSE12337	Adult	Heart	Sham	PPARa KO	Adult	No
GSM309967.CEL	KO sham 2	GSE12337	Adult	Heart	Sham	PPARa KO	Adult	No
GSM309968.CEL	KO sham 3	GSE12337	Adult	Heart	Sham	PPARa KO	Adult	No
GSM309969.CEL	KO sham 4	GSE12337	Adult	Heart	Sham	PPARa KO	Adult	No
GSM309970.CEL	KO TAC 1	GSE12337	Adult	Heart	TAC (28d)	PPARa KO	Adult	No
GSM309971.CEL	KO TAC 2	GSE12337	Adult	Heart	TAC (28d)	PPARa KO	Adult	No
GSM309972.CEL	KO TAC 3	GSE12337	Adult	Heart	TAC (28d)	PPARa KO	Adult	No
GSM309973.CEL	KO TAC 4	GSE12337	Adult	Heart	TAC (28d)	PPARa KO	Adult	No
GSM311495.CEL	FVB; No Treatment 1	GSE12413	Adult	Heart	NA	WT	Adult	Yes
GSM311496.CEL	FVB; No Treatment 2	GSE12413	Adult	Heart	NA	WT	Adult	Yes
GSM311497.CEL	FVB; No Treatment 3	GSE12413	Adult	Heart	NA	WT	Adult	Yes
GSM311498.CEL	FVB; No Treatment 4	GSE12413	Adult	Heart	NA	WT	Adult	Yes
GSM311499.CEL	FVB; No Treatment 5	GSE12413	Adult	Heart	NA	WT	Adult	Yes
GSM311500.CEL	FVB; No Treatment 6	GSE12413	Adult	Heart	NA	WT	Adult	Yes
GSM311501.CEL	FVB; No Treatment 7	GSE12413	Adult	Heart	NA	WT	Adult	Yes
GSM311502.CEL	FVB; No Treatment 8	GSE12413	Adult	Heart	NA	WT	Adult	Yes
GSM311503.CEL	FVB; No Treatment 9	GSE12413	Adult	Heart	NA	WT	Adult	Yes
GSM311504.CEL	FVB; No Treatment 10	GSE12413	Adult	Heart	NA	WT	Adult	Yes
GSM311505.CEL	FVB; Isoproterenol-treated 1	GSE12413	Adult	Heart	Isoproterenol (systolic disfunction)	WT	Adult	No
GSM311506.CEL	FVB; Isoproterenol-treated 2	GSE12413	Adult	Heart	Isoproterenol (systolic disfunction)	WT	Adult	No
GSM311507.CEL	FVB; Isoproterenol-treated 3	GSE12413	Adult	Heart	Isoproterenol (systolic disfunction)	WT	Adult	No
GSM311508.CEL	FVB; Isoproterenol-treated 4	GSE12413	Adult	Heart	Isoproterenol (systolic disfunction)	WT	Adult	No
GSM311509.CEL	FVB; Isoproterenol-treated 5	GSE12413	Adult	Heart	Isoproterenol (systolic disfunction)	WT	Adult	No
GSM311510.CEL	FVB; Isoproterenol-treated 6	GSE12413	Adult	Heart	Isoproterenol (systolic disfunction)	WT	Adult	No
GSM311511.CEL	FVB; Isoproterenol-treated 7	GSE12413	Adult	Heart	Isoproterenol (systolic disfunction)	WT	Adult	No
GSM311512.CEL	FVB; Isoproterenol-treated 8	GSE12413	Adult	Heart	Isoproterenol (systolic disfunction)	WT	Adult	No
GSM311513.CEL	FVB; Isoproterenol-treated 9	GSE12413	Adult	Heart	Isoproterenol (systolic disfunction)	WT	Adult	No
GSM311514.CEL	FVB; Isoproterenol-treated 10	GSE12413	Adult	Heart	Isoproterenol (systolic disfunction)	WT	Adult	No
GSM311515.CEL	FVB; Isoproterenol-treated 11	GSE12413	Adult	Heart	Isoproterenol (systolic disfunction)	WT	Adult	No
GSM311516.CEL	FVB; Isoproterenol-treated 12	GSE12413	Adult	Heart	Isoproterenol (systolic disfunction)	WT	Adult	No
GSM311517.CEL	C57BL/6; No Treatment 1	GSE12413	Adult	Heart	NA	WT	Adult	Yes
GSM311518.CEL	C57BL/6; No Treatment 2	GSE12413	Adult	Heart	NA	WT	Adult	Yes
GSM311519.CEL	C57BL/6; No Treatment 3	GSE12413	Adult	Heart	NA	WT	Adult	Yes
GSM311520.CEL	C57BL/6; No Treatment 4	GSE12413	Adult	Heart	NA	WT	Adult	Yes
GSM311521.CEL	C57BL/6; No Treatment 5	GSE12413	Adult	Heart	NA	WT	Adult	Yes
GSM311522.CEL	C57BL/6; No Treatment 6	GSE12413	Adult	Heart	NA	WT	Adult	Yes
GSM311523.CEL	C57BL/6; No Treatment 7	GSE12413	Adult	Heart	NA	WT	Adult	Yes
GSM311524.CEL	C57BL/6; No Treatment 8	GSE12413	Adult	Heart	NA	WT	Adult	Yes
GSM311525.CEL	C57BL/6; No Treatment 9	GSE12413	Adult	Heart	NA	WT	Adult	Yes
GSM311526.CEL	C57BL/6; No Treatment 10	GSE12413	Adult	Heart	NA	WT	Adult	Yes
GSM311527.CEL	C57BL/6; No Treatment 11	GSE12413	Adult	Heart	NA	WT	Adult	Yes
GSM311528.CEL	C57BL/6; Isoproterenol-treated 1	GSE12413	Adult	Heart	Isoproterenol (systolic disfunction)	WT	Adult	No
GSM311529.CEL	C57BL/6; Isoproterenol-treated 2	GSE12413	Adult	Heart	Isoproterenol (systolic disfunction)	WT	Adult	No
GSM311530.CEL	C57BL/6; Isoproterenol-treated 3	GSE12413	Adult	Heart	Isoproterenol (systolic disfunction)	WT	Adult	No
GSM311531.CEL	C57BL/6; Isoproterenol-treated 4	GSE12413	Adult	Heart	Isoproterenol (systolic disfunction)	WT	Adult	No
GSM311532.CEL	C57BL/6; Isoproterenol-treated 5	GSE12413	Adult	Heart	Isoproterenol (systolic disfunction)	WT	Adult	No
GSM311533.CEL	C57BL/6; Isoproterenol-treated 6	GSE12413	Adult	Heart	Isoproterenol (systolic disfunction)	WT	Adult	No
GSM311534.CEL	C57BL/6; Isoproterenol-treated 7	GSE12413	Adult	Heart	Isoproterenol (systolic disfunction)	WT	Adult	No
GSM311535.CEL	C57BL/6; Isoproterenol-treated 8	GSE12413	Adult	Heart	Isoproterenol (systolic disfunction)	WT	Adult	No
GSM311536.CEL	C57BL/6; Isoproterenol-treated 9	GSE12413	Adult	Heart	Isoproterenol (systolic disfunction)	WT	Adult	No
GSM311537.CEL	C57BL/6; Isoproterenol-treated 10	GSE12413	Adult	Heart	Isoproterenol (systolic disfunction)	WT	Adult	No
GSM311538.CEL	B6129SF2/J; No Treatment 1	GSE12413	Adult	Heart	NA	WT	Adult	Yes
GSM311539.CEL	B6129SF2/J; No Treatment 2	GSE12413	Adult	Heart	NA	WT	Adult	Yes
GSM311540.CEL	B6129SF2/J; No Treatment 3	GSE12413	Adult	Heart	NA	WT	Adult	Yes
GSM311541.CEL	B6129SF2/J; No Treatment 4	GSE12413	Adult	Heart	NA	WT	Adult	Yes
GSM311542.CEL	B6129SF2/J; No Treatment 5	GSE12413	Adult	Heart	NA	WT	Adult	Yes
GSM311543.CEL	B6129SF2/J; No Treatment 6	GSE12413	Adult	Heart	NA	WT	Adult	Yes
GSM311544.CEL	B6129SF2/J; No Treatment 7	GSE12413	Adult	Heart	NA	WT	Adult	Yes
GSM311545.CEL	B6129SF2/J; No Treatment 8	GSE12413	Adult	Heart	NA	WT	Adult	Yes
GSM311546.CEL	B6129SF2/J; No Treatment 9	GSE12413	Adult	Heart	NA	WT	Adult	Yes
GSM311547.CEL	B6129SF2/J; No Treatment 10	GSE12413	Adult	Heart	NA	WT	Adult	Yes
GSM311548.CEL	B6129SF2/J; Isoproterenol-treated 1	GSE12413	Adult	Heart	Isoproterenol (systolic disfunction)	WT	Adult	No
GSM311549.CEL	B6129SF2/J; Isoproterenol-treated 2	GSE12413	Adult	Heart	Isoproterenol (systolic disfunction)	WT	Adult	No
GSM311550.CEL	B6129SF2/J; Isoproterenol-treated 3	GSE12413	Adult	Heart	Isoproterenol (systolic disfunction)	WT	Adult	No
GSM311551.CEL	B6129SF2/J; Isoproterenol-treated 4	GSE12413	Adult	Heart	Isoproterenol (systolic disfunction)	WT	Adult	No
GSM311552.CEL	B6129SF2/J; Isoproterenol-treated 5	GSE12413	Adult	Heart	Isoproterenol (systolic disfunction)	WT	Adult	No
GSM311553.CEL	B6129SF2/J; Isoproterenol-treated 6	GSE12413	Adult	Heart	Isoproterenol (systolic disfunction)	WT	Adult	No
GSM311554.CEL	B6129SF2/J; Isoproterenol-treated 7	GSE12413	Adult	Heart	Isoproterenol (systolic disfunction)	WT	Adult	No
GSM311555.CEL	B6129SF2/J; Isoproterenol-treated 8	GSE12413	Adult	Heart	Isoproterenol (systolic disfunction)	WT	Adult	No
GSM311556.CEL	B6129SF2/J; Isoproterenol-treated 9	GSE12413	Adult	Heart	Isoproterenol (systolic disfunction)	WT	Adult	No
GSM311557.CEL	B6129SF2/J; Isoproterenol-treated 10	GSE12413	Adult	Heart	Isoproterenol (systolic disfunction)	WT	Adult	No
GSM311558.CEL	B6129SF2/J; Isoproterenol-treated 11	GSE12413	Adult	Heart	Isoproterenol (systolic disfunction)	WT	Adult	No
GSM311559.CEL	B6129SF2/J; Isoproterenol-treated 12	GSE12413	Adult	Heart	Isoproterenol (systolic disfunction)	WT	Adult	No
GSM311560.CEL	B2KO; No Treatment 1	GSE12413	Adult	Heart	NA	beta2 adrenergic receptor knockout	Adult	No
GSM311561.CEL	B2KO; No Treatment 2	GSE12413	Adult	Heart	NA	beta2 adrenergic receptor knockout	Adult	No
GSM311562.CEL	B2KO; No Treatment 3	GSE12413	Adult	Heart	NA	beta2 adrenergic receptor knockout	Adult	No
GSM311563.CEL	B2KO; No Treatment 4	GSE12413	Adult	Heart	NA	beta2 adrenergic receptor knockout	Adult	No
GSM311564.CEL	B2KO; No Treatment 5	GSE12413	Adult	Heart	NA	beta2 adrenergic receptor knockout	Adult	No
GSM311565.CEL	B2KO; No Treatment 6	GSE12413	Adult	Heart	NA	beta2 adrenergic receptor knockout	Adult	No
GSM311566.CEL	B2KO; No Treatment 7	GSE12413	Adult	Heart	NA	beta2 adrenergic receptor knockout	Adult	No
GSM311567.CEL	B2KO; No Treatment 8	GSE12413	Adult	Heart	NA	beta2 adrenergic receptor knockout	Adult	No
GSM311568.CEL	B2KO; No Treatment 9	GSE12413	Adult	Heart	NA	beta2 adrenergic receptor knockout	Adult	No
GSM311569.CEL	B2KO; No Treatment 10	GSE12413	Adult	Heart	NA	beta2 adrenergic receptor knockout	Adult	No
GSM311570.CEL	B2KO; Isoproterenol-treated 1	GSE12413	Adult	Heart	Isoproterenol (systolic disfunction)	beta2 adrenergic receptor knockout	Adult	No
GSM311571.CEL	B2KO; Isoproterenol-treated 2	GSE12413	Adult	Heart	Isoproterenol (systolic disfunction)	beta2 adrenergic receptor knockout	Adult	No
GSM311572.CEL	B2KO; Isoproterenol-treated 3	GSE12413	Adult	Heart	Isoproterenol (systolic disfunction)	beta2 adrenergic receptor knockout	Adult	No
GSM311574.CEL	B2KO; Isoproterenol-treated 5	GSE12413	Adult	Heart	Isoproterenol (systolic disfunction)	beta2 adrenergic receptor knockout	Adult	No
GSM311575.CEL	B2KO; Isoproterenol-treated 6	GSE12413	Adult	Heart	Isoproterenol (systolic disfunction)	beta2 adrenergic receptor knockout	Adult	No
GSM311576.CEL	B2KO; Isoproterenol-treated 7	GSE12413	Adult	Heart	Isoproterenol (systolic disfunction)	beta2 adrenergic receptor knockout	Adult	No
GSM311577.CEL	B2KO; Isoproterenol-treated 8	GSE12413	Adult	Heart	Isoproterenol (systolic disfunction)	beta2 adrenergic receptor knockout	Adult	No
GSM311579.CEL	B2KO; Isoproterenol-treated 10	GSE12413	Adult	Heart	Isoproterenol (systolic disfunction)	beta2 adrenergic receptor knockout	Adult	No
GSM311580.CEL	B2KO; Isoproterenol-treated 11	GSE12413	Adult	Heart	Isoproterenol (systolic disfunction)	beta2 adrenergic receptor knockout	Adult	No
GSM377182.CEL	Fog2flox/delta; no Cre biological replicate 1	GSE15078	Adult	Heart	NA	Fog2 flox/flox	Adult	Yes
GSM377183.CEL	Fog2flox/delta; no Cre biological replicate 2	GSE15078	Adult	Heart	NA	Fog2 flox/flox	Adult	Yes
GSM377184.CEL	Fog2flox/delta; no Cre biological replicate 3	GSE15078	Adult	Heart	NA	Fog2 flox/flox	Adult	Yes
GSM377185.CEL	Fog2flox/delta; alpha MHC Cre biological replicate 1	GSE15078	Adult	Heart	NA	aMHC-Cre Fpg2 flox/flox	Adult	No
GSM377186.CEL	Fog2flox/delta; alpha MHC Cre biological replicate 2	GSE15078	Adult	Heart	NA	aMHC-Cre Fpg2 flox/flox	Adult	No
GSM377187.CEL	Fog2flox/delta; alpha MHC Cre biological replicate 3	GSE15078	Adult	Heart	NA	aMHC-Cre Fpg2 flox/flox	Adult	No
GSM380347.CEL	Cardiac Progenitor WT1	GSE15232	E9	CPC	NA	WT	CPC	No
GSM380348.CEL	Cardiac Progenitor WT2	GSE15232	E9	CPC	NA	WT	CPC	No
GSM380349.CEL	Cardiac Progenitor WT3	GSE15232	E9	CPC	NA	WT	CPC	No
GSM380350.CEL	Cardiac Progenitor MUT1	GSE15232	E9	CPC	NA	Isl-Ex3	CPC	No
GSM380351.CEL	Cardiac Progenitor MUT2	GSE15232	E9	CPC	NA	Isl-Ex3	CPC	No
GSM380352.CEL	Cardiac Progenitor MUT3	GSE15232	E9	CPC	NA	Isl-Ex3	CPC	No
GSM413159.CEL	Gastrocnemius Muscle_WT_rep1	GSE16438	Adult	Gastrocnemius muscle	NA	WT	Non-cardiac	No
GSM413160.CEL	Gastrocnemius Muscle_WT_rep2	GSE16438	Adult	Gastrocnemius muscle	NA	WT	Non-cardiac	No
GSM413161.CEL	Gastrocnemius Muscle_WT_rep3	GSE16438	Adult	Gastrocnemius muscle	NA	WT	Non-cardiac	No
GSM413162.CEL	Gastrocnemius Muscle_Cmah KO_rep1	GSE16438	Adult	Gastrocnemius muscle	NA	Cmah-KO	Non-cardiac	No
GSM413163.CEL	Gastrocnemius Muscle_Cmah KO_rep2	GSE16438	Adult	Gastrocnemius muscle	NA	Cmah-KO	Non-cardiac	No
GSM413164.CEL	Gastrocnemius Muscle_Cmah KO_rep3	GSE16438	Adult	Gastrocnemius muscle	NA	Cmah-KO	Non-cardiac	No
GSM413165.CEL	Gastrocnemius Muscle_mdx_rep1	GSE16438	Adult	Gastrocnemius muscle	NA	mdx	Non-cardiac	No
GSM413166.CEL	Gastrocnemius Muscle_mdx_rep2	GSE16438	Adult	Gastrocnemius muscle	NA	mdx	Non-cardiac	No
GSM413167.CEL	Gastrocnemius Muscle_mdx_rep3	GSE16438	Adult	Gastrocnemius muscle	NA	mdx	Non-cardiac	No
GSM413168.CEL	Gastrocnemius Muscle_Cmah KO_mdx_rep1	GSE16438	Adult	Gastrocnemius muscle	NA	Cmah-KO/mdx	Non-cardiac	No
GSM413169.CEL	Gastrocnemius Muscle_Cmah KO_mdx_rep2	GSE16438	Adult	Gastrocnemius muscle	NA	Cmah-KO/mdx	Non-cardiac	No
GSM413170.CEL	Gastrocnemius Muscle_Cmah KO_mdx_rep3	GSE16438	Adult	Gastrocnemius muscle	NA	Cmah-KO/mdx	Non-cardiac	No
GSM413171.CEL	Cardiac Muscle_WT_rep1	GSE16438	Adult	Heart	NA	WT	Adult	Yes
GSM413172.CEL	Cardiac Muscle_WT_rep2	GSE16438	Adult	Heart	NA	WT	Adult	Yes
GSM413173.CEL	Cardiac Muscle_WT_rep3	GSE16438	Adult	Heart	NA	WT	Adult	Yes
GSM413174.CEL	Cardiac Muscle_Cmah KO_rep1	GSE16438	Adult	Heart	NA	Cmah-KO	Adult	No
GSM413175.CEL	Cardiac Muscle_Cmah KO_rep2	GSE16438	Adult	Heart	NA	Cmah-KO	Adult	No
GSM413176.CEL	Cardiac Muscle_Cmah KO_rep3	GSE16438	Adult	Heart	NA	Cmah-KO	Adult	No
GSM413177.CEL	Cardiac Muscle_mdx_rep1	GSE16438	Adult	Heart	NA	mdx	Adult	No
GSM413178.CEL	Cardiac Muscle_mdx_rep2	GSE16438	Adult	Heart	NA	mdx	Adult	No
GSM413179.CEL	Cardiac Muscle_mdx_rep3	GSE16438	Adult	Heart	NA	mdx	Adult	No
GSM413180.CEL	Cardiac Muscle_Cmah KO_mdx_rep1	GSE16438	Adult	Heart	NA	Cmah-KO/mdx	Adult	No
GSM413181.CEL	Cardiac Muscle_Cmah KO_mdx_rep2	GSE16438	Adult	Heart	NA	Cmah-KO/mdx	Adult	No
GSM413182.CEL	Cardiac Muscle_Cmah KO_mdx_rep3	GSE16438	Adult	Heart	NA	Cmah-KO/mdx	Adult	No
GSM435909.CEL	Lung WT-PBS replicate 1	GSE17478	Adult	Lung	PBS	WT	Non-cardiac	No
GSM435910.CEL	Lung WT-PBS replicate 2	GSE17478	Adult	Lung	PBS	WT	Non-cardiac	No
GSM435911.CEL	Lung WT-PBS replicate 3	GSE17478	Adult	Lung	PBS	WT	Non-cardiac	No
GSM435912.CEL	Lung WT-PM replicate 1	GSE17478	Adult	Lung	Particulate matter	WT	Non-cardiac	No
GSM435913.CEL	Lung WT-PM replicate 2	GSE17478	Adult	Lung	Particulate matter	WT	Non-cardiac	No
GSM435914.CEL	Lung WT-PM replicate 3	GSE17478	Adult	Lung	Particulate matter	WT	Non-cardiac	No
GSM435915.CEL	Lung dnCREB-PBS replicate 1	GSE17478	Adult	Lung	PBS	Cardiac-dnCREB (DCM)	Non-cardiac	No
GSM435916.CEL	Lung dnCREB-PBS replicate 2	GSE17478	Adult	Lung	PBS	Cardiac-dnCREB (DCM)	Non-cardiac	No
GSM435917.CEL	Lung dnCREB-PBS replicate 3	GSE17478	Adult	Lung	PBS	Cardiac-dnCREB (DCM)	Non-cardiac	No
GSM435918.CEL	Lung dnCREB-PM replicate 1	GSE17478	Adult	Lung	Particulate matter	Cardiac-dnCREB (DCM)	Non-cardiac	No
GSM435919.CEL	Lung dnCREB-PM replicate 2	GSE17478	Adult	Lung	Particulate matter	Cardiac-dnCREB (DCM)	Non-cardiac	No
GSM435920.CEL	Lung dnCREB-PM replicate 3	GSE17478	Adult	Lung	Particulate matter	Cardiac-dnCREB (DCM)	Non-cardiac	No
GSM435921.CEL	Heart left ventricle WT-PBS replicate 1	GSE17478	Adult	Heart	PBS	WT	Adult	Yes
GSM435922.CEL	Heart left ventricle WT-PBS replicate 2	GSE17478	Adult	Heart	PBS	WT	Adult	Yes
GSM435923.CEL	Heart left ventricle WT-PBS replicate 3	GSE17478	Adult	Heart	PBS	WT	Adult	Yes
GSM435924.CEL	Heart left ventricle WT-PM replicate 1	GSE17478	Adult	Heart	Particulate matter	WT	Adult	No
GSM435925.CEL	Heart left ventricle WT-PM replicate 2	GSE17478	Adult	Heart	Particulate matter	WT	Adult	No
GSM435926.CEL	Heart left ventricle WT-PM replicate 3	GSE17478	Adult	Heart	Particulate matter	WT	Adult	No
GSM435927.CEL	Heart left ventricle dnCREB-PBS replicate 1	GSE17478	Adult	Heart	PBS	Cardiac-dnCREB (DCM)	Adult	No
GSM435928.CEL	Heart left ventricle dnCREB-PBS replicate 2	GSE17478	Adult	Heart	PBS	Cardiac-dnCREB (DCM)	Adult	No
GSM435929.CEL	Heart left ventricle dnCREB-PBS replicate 3	GSE17478	Adult	Heart	PBS	Cardiac-dnCREB (DCM)	Adult	No
GSM435930.CEL	Heart left ventricle dnCREB-PM replicate 1	GSE17478	Adult	Heart	Particulate matter	Cardiac-dnCREB (DCM)	Adult	No
GSM435931.CEL	Heart left ventricle dnCREB-PM replicate 2	GSE17478	Adult	Heart	Particulate matter	Cardiac-dnCREB (DCM)	Adult	No
GSM435932.CEL	Heart left ventricle dnCREB-PM replicate 3	GSE17478	Adult	Heart	Particulate matter	Cardiac-dnCREB (DCM)	Adult	No
GSM447352.CEL	P19_growth_repA	GSE17936	P19CL6 d0	P19	NA	WT	ESC/embryo	No
GSM447353.CEL	P19_growth_repB	GSE17936	P19CL6 d0	P19	NA	WT	ESC/embryo	No
GSM447354.CEL	P19_growth_repC	GSE17936	P19CL6 d0	P19	NA	WT	ESC/embryo	No
GSM447355.CEL	P19_differentiation_4day_repA	GSE17936	P19CL6 d4	P19	NA	WT	CPC	No
GSM447356.CEL	P19_differentiation_4day_repB	GSE17936	P19CL6 d4	P19	NA	WT	CPC	No
GSM447357.CEL	P19_differentiation_4day_repC	GSE17936	P19CL6 d4	P19	NA	WT	CPC	No
GSM447358.CEL	P19_differentiation_6day_repB	GSE17936	P19CL6 d6	P19	NA	WT	CPC	No
GSM447359.CEL	P19_differentiation_6day_repC	GSE17936	P19CL6 d6	P19	NA	WT	CPC	No
GSM447360.CEL	P19_differentiation_8day_repA	GSE17936	P19CL6 d8	P19	NA	WT	CPC	No
GSM447361.CEL	P19_differentiation_8day_repC	GSE17936	P19CL6 d8	P19	NA	WT	CPC	No
GSM447362.CEL	P19_differentiation_8day_repB	GSE17936	P19CL6 d8	P19	NA	WT	CPC	No
GSM447363.CEL	P19_differentiation_10day_repA	GSE17936	P19CL6 d10	P19	NA	WT	ESCM	No
GSM447364.CEL	P19_differentiation_10day_repB	GSE17936	P19CL6 d10	P19	NA	WT	ESCM	No
GSM447365.CEL	P19_differentiation_10day_repC	GSE17936	P19CL6 d10	P19	NA	WT	ESCM	No
GSM447366.CEL	P19_differentiation_12day_repA	GSE17936	P19CL6 d12	P19	NA	WT	ESCM	No
GSM447367.CEL	P19_differentiation_12day_repC	GSE17936	P19CL6 d12	P19	NA	WT	ESCM	No
GSM466341.CEL	Heart_control_rep1	GSE18801	Adult	Heart	NA	WT	Adult	Yes
GSM466348.CEL	Heart_control_rep2	GSE18801	Adult	Heart	NA	WT	Adult	Yes
GSM466349.CEL	Heart_control_rep3	GSE18801	Adult	Heart	NA	WT	Adult	Yes
GSM466350.CEL	Heart_ISO_rep1	GSE18801	Adult	Heart	Isoproterenol (hypertrophy)	WT	Adult	No
GSM466351.CEL	Heart_ISO_rep2	GSE18801	Adult	Heart	Isoproterenol (hypertrophy)	WT	Adult	No
GSM466394.CEL	Heart_ISO_rep3	GSE18801	Adult	Heart	Isoproterenol (hypertrophy)	WT	Adult	No
GSM466399.CEL	Heart_swim_rep1	GSE18801	Adult	Heart	Swimming (physiological hypertrophy)	WT	Adult	No
GSM466400.CEL	Heart_swim_rep2	GSE18801	Adult	Heart	Swimming (physiological hypertrophy)	WT	Adult	No
GSM466401.CEL	Heart_swim_rep3	GSE18801	Adult	Heart	Swimming (physiological hypertrophy)	WT	Adult	No
GSM496715.CEL	A2BAR -/- mouse heart IP120, rep1	GSE19875	Adult	Heart	2hr ischemic preconditioning	Adenosine receptor A2b KO	Adult	No
GSM496716.CEL	A2BAR -/- mouse heart IP120, rep2	GSE19875	Adult	Heart	2hr ischemic preconditioning	Adenosine receptor A3b KO	Adult	No
GSM496717.CEL	A2BAR -/- mouse heart IP120, rep3	GSE19875	Adult	Heart	2hr ischemic preconditioning	Adenosine receptor A4b KO	Adult	No
GSM496718.CEL	A2BAR -/- mouse heart, control, rep1	GSE19875	Adult	Heart	Sham	Adenosine receptor A5b KO	Adult	No
GSM496719.CEL	A2BAR -/- mouse heart, control, rep2	GSE19875	Adult	Heart	Sham	Adenosine receptor A6b KO	Adult	No
GSM496720.CEL	A2BAR -/- mouse heart, control, rep3	GSE19875	Adult	Heart	Sham	Adenosine receptor A7b KO	Adult	No
GSM496721.CEL	BL6/C57 mouse heart IP120, rep1	GSE19875	Adult	Heart	2hr ischemic preconditioning	WT	Adult	No
GSM496722.CEL	BL6/C57 mouse heart IP120, rep2	GSE19875	Adult	Heart	2hr ischemic preconditioning	WT	Adult	No
GSM496723.CEL	BL6/C57 mouse heart IP120, rep3	GSE19875	Adult	Heart	2hr ischemic preconditioning	WT	Adult	No
GSM496724.CEL	BL6/C57 mouse heart, control, rep1	GSE19875	Adult	Heart	Sham	WT	Adult	Yes
GSM496725.CEL	BL6/C57 mouse heart, control, rep2	GSE19875	Adult	Heart	Sham	WT	Adult	Yes
GSM496726.CEL	BL6/C57 mouse heart, control, rep3	GSE19875	Adult	Heart	Sham	WT	Adult	Yes
GSM522304.CEL	Control_ES-LIF(+)_rep3	GSE6689	ESC	ESC	NA	WT	ESC/embryo	No
GSM522305.CEL	Timepoint1_ES-LIF(-)_rep3	GSE6689	ESC no LIF	ESC no LIF	NA	WT	ESC/embryo	No
GSM522306.CEL	Timepoint2_CM_rep3	GSE6689	CM	CM	NA	WT	ESCM	No
GSM522307.CEL	Timepoint1b_CP_rep2	GSE6689	CP	CP	NA	WT	CPC	No
GSM522308.CEL	Timepoint1b_CP_rep3	GSE6689	CP	CP	NA	WT	CPC	No
GSM602545.CEL	3 day after debanding	GSE24454	Adult	LV	TAC+debanding	WT	Adult	No
GSM602546.CEL	3 day after debanding (sham)	GSE24454	Adult	LV	TAC+sham	WT	Adult	No
GSM602547.CEL	3 day after debanding (sham)	GSE24454	Adult	LV	TAC+sham	WT	Adult	No
GSM602548.CEL	3 day after debanding	GSE24454	Adult	LV	TAC+debanding	WT	Adult	No
GSM602549.CEL	3 day after debanding	GSE24454	Adult	LV	TAC+debanding	WT	Adult	No
GSM602550.CEL	3 day after debanding (sham)	GSE24454	Adult	LV	TAC+sham	WT	Adult	No
GSM602551.CEL	4 week after aortic banding	GSE24454	Adult	LV	TAC	WT	Adult	No
GSM602552.CEL	4 week after aortic banding	GSE24454	Adult	LV	TAC	WT	Adult	No
GSM602553.CEL	4 week after aortic banding	GSE24454	Adult	LV	TAC	WT	Adult	No
GSM602554.CEL	4 week after aortic banding(sham)	GSE24454	Adult	LV	Sham	WT	Adult	Yes
GSM602555.CEL	4 week after aortic banding(sham)	GSE24454	Adult	LV	Sham	WT	Adult	Yes
GSM602556.CEL	4 week after aortic banding(sham)	GSE24454	Adult	LV	Sham	WT	Adult	Yes
GSM697735.CEL	Heart_wildtype_rep1	GSE28186	E9	Heart	NA	WT	Early	Yes
GSM697737.CEL	Heart_wildtype_rep2	GSE28186	E9	Heart	NA	WT	Early	No
GSM697738.CEL	Heart_double_knockout_rep1	GSE28186	E9	Heart	NA	IP3R1−/−IP3R3−/−	Early	No
GSM697740.CEL	Heart_double_knockout_rep2	GSE28186	E9	Heart	NA	IP3R1−/−IP3R3−/−	Early	No
GSM721517.CEL	KO Ang3	GSE29145	Adult	Heart	Ang2 (hypertrophy)	PKCz -/-	Adult	No
GSM721518.CEL	KO Ang4	GSE29145	Adult	Heart	Ang2 (hypertrophy)	PKCz -/-	Adult	No
GSM721519.CEL	KO PBS2	GSE29145	Adult	Heart	PBS	PKCz -/-	Adult	No
GSM721520.CEL	KO PBS3	GSE29145	Adult	Heart	PBS	PKCz -/-	Adult	No
GSM721521.CEL	KO PBS4	GSE29145	Adult	Heart	PBS	PKCz -/-	Adult	No
GSM721522.CEL	WT Ang2	GSE29145	Adult	Heart	Ang2 (hypertrophy)	WT	Adult	No
GSM721523.CEL	WT Ang3	GSE29145	Adult	Heart	Ang2 (hypertrophy)	WT	Adult	No
GSM721524.CEL	WT Ang4	GSE29145	Adult	Heart	Ang2 (hypertrophy)	WT	Adult	No
GSM721525.CEL	WT PBS3	GSE29145	Adult	Heart	PBS	WT	Adult	Yes
GSM721526.CEL	WT PBS5	GSE29145	Adult	Heart	PBS	WT	Adult	Yes
GSM766526.CEL	Tbx1+/+, replica 1	GSE30980	E10	Mandibular arches	NA	WT	Non-cardiac	No
GSM767658.CEL	Tbx1-/-, replica 1	GSE30980	E10	Mandibular arches	NA	Tbx1-/-	Non-cardiac	No
GSM767772.CEL	Tbx1+/+, replica 2	GSE30980	E10	Mandibular arches	NA	WT	Non-cardiac	No
GSM767773.CEL	Tbx1-/-, replica 2	GSE30980	E10	Mandibular arches	NA	Tbx1-/-	Non-cardiac	No
GSM767774.CEL	Tbx1+/+, replica 3	GSE30980	E10	Mandibular arches	NA	WT	Non-cardiac	No
GSM767775.CEL	Tbx1-/-, replica 3	GSE30980	E10	Mandibular arches	NA	Tbx1-/-	Non-cardiac	No
GSM77689.CEL	Control 0.5 hours	GSE3440	Adult	Heart	Veh 0.5 hr	WT	Adult	Yes
GSM77690.CEL	Control 1 hour	GSE3440	Adult	Heart	Veh 1 hr	WT	Adult	Yes
GSM77691.CEL	Control 2 hours	GSE3440	Adult	Heart	Veh 2 hr	WT	Adult	Yes
GSM77692.CEL	Control 3 hours	GSE3440	Adult	Heart	Veh 3 hr	WT	Adult	Yes
GSM77693.CEL	Control 4 hours	GSE3440	Adult	Heart	Veh 4 hr	WT	Adult	Yes
GSM77694.CEL	Control 5 hours	GSE3440	Adult	Heart	Veh 5 hr	WT	Adult	Yes
GSM77695.CEL	Control 12 hours	GSE3440	Adult	Heart	Veh 12 hr	WT	Adult	Yes
GSM77696.CEL	Aldosterone 0.5 hours	GSE3440	Adult	Heart	Aldosterone 0.5 hr	WT	Adult	No
GSM77697.CEL	Aldosterone 1 hour	GSE3440	Adult	Heart	Aldosterone 1 hr	WT	Adult	No
GSM77698.CEL	Aldosterone 2 hours	GSE3440	Adult	Heart	Aldosterone 2 hr	WT	Adult	No
GSM77699.CEL	Aldosterone 3 hours	GSE3440	Adult	Heart	Aldosterone 3 hr	WT	Adult	No
GSM77700.CEL	Aldosterone 4 hours	GSE3440	Adult	Heart	Aldosterone 4 hr	WT	Adult	No
GSM77701.CEL	Aldosterone 5 hours	GSE3440	Adult	Heart	Aldosterone 5 hr	WT	Adult	No
GSM77702.CEL	Aldosterone 12 hours	GSE3440	Adult	Heart	Aldosterone 12 hr	WT	Adult	No
GSM783280.CEL	Heart vehicle rep1	GSE31561	Adult	Heart	NA	WT	Adult	Yes
GSM783281.CEL	Heart vehicle rep2	GSE31561	Adult	Heart	NA	WT	Adult	Yes
GSM783282.CEL	Heart vehicle rep3	GSE31561	Adult	Heart	NA	WT	Adult	Yes
GSM783283.CEL	Heart 6mgkg-1 rep1	GSE31561	Adult	Heart	panPPAR agonist 6mg/kg	WT	Adult	No
GSM783284.CEL	Heart 6mgkg-1 rep2	GSE31561	Adult	Heart	panPPAR agonist 6mg/kg	WT	Adult	No
GSM783285.CEL	Heart 6mgkg-1 rep3	GSE31561	Adult	Heart	panPPAR agonist 6mg/kg	WT	Adult	No
GSM783286.CEL	Heart 20mgkg-1 rep1	GSE31561	Adult	Heart	panPPAR agonist 20mg/kg	WT	Adult	No
GSM783287.CEL	Heart 20mgkg-1 rep2	GSE31561	Adult	Heart	panPPAR agonist 20mgkg	WT	Adult	No
GSM783288.CEL	Heart 20mgkg-1 rep3	GSE31561	Adult	Heart	panPPAR agonist 20mg/kg	WT	Adult	No
GSM783289.CEL	Kidney vehicle rep1	GSE31561	Adult	Kidney	NA	WT	Non-cardiac	No
GSM783290.CEL	Kidney vehicle rep2	GSE31561	Adult	Kidney	NA	WT	Non-cardiac	No
GSM783291.CEL	Kidney vehicle rep3	GSE31561	Adult	Kidney	NA	WT	Non-cardiac	No
GSM783292.CEL	Kidney 6mgkg-1 rep1	GSE31561	Adult	Kidney	PanPPAR agonist 6mg/kg	WT	Non-cardiac	No
GSM783293.CEL	Kidney 6mgkg-1 rep2	GSE31561	Adult	Kidney	PanPPAR agonist 6mg/kg	WT	Non-cardiac	No
GSM783294.CEL	Kidney 6mgkg-1 rep3	GSE31561	Adult	Kidney	PanPPAR agonist 6mg/kg	WT	Non-cardiac	No
GSM783295.CEL	Kidney 20mgkg-1 rep1	GSE31561	Adult	Kidney	PanPPAR agonist 20mg/kg	WT	Non-cardiac	No
GSM783296.CEL	Kidney 20mgkg-1 rep2	GSE31561	Adult	Kidney	PanPPAR agonist 20mg/kg	WT	Non-cardiac	No
GSM783297.CEL	Kidney 20mgkg-1 rep3	GSE31561	Adult	Kidney	PanPPAR agonist 20mg/kg	WT	Non-cardiac	No
GSM783298.CEL	Liver vehicle rep1	GSE31561	Adult	Liver	NA	WT	Non-cardiac	No
GSM783299.CEL	Liver vehicle rep2	GSE31561	Adult	Liver	NA	WT	Non-cardiac	No
GSM783300.CEL	Liver vehicle rep3	GSE31561	Adult	Liver	NA	WT	Non-cardiac	No
GSM783301.CEL	Liver 6mgkg-1 rep1	GSE31561	Adult	Liver	PanPPAR agonist 6mg/kg	WT	Non-cardiac	No
GSM783302.CEL	Liver 6mgkg-1 rep2	GSE31561	Adult	Liver	PanPPAR agonist 6mg/kg	WT	Non-cardiac	No
GSM783303.CEL	Liver 6mgkg-1 rep3	GSE31561	Adult	Liver	PanPPAR agonist 6mg/kg	WT	Non-cardiac	No
GSM783304.CEL	Liver 20mgkg-1 rep1	GSE31561	Adult	Liver	PanPPAR agonist 20mg/kg	WT	Non-cardiac	No
GSM783305.CEL	Liver 20mgkg-1 rep2	GSE31561	Adult	Liver	PanPPAR agonist 20mg/kg	WT	Non-cardiac	No
GSM783306.CEL	Liver 20mgkg-1 rep3	GSE31561	Adult	Liver	PanPPAR agonist 20mg/kg	WT	Non-cardiac	No
GSM783307.CEL	Skeletal muscle vehicle rep1	GSE31561	Adult	Skeletal muscle	NA	WT	Non-cardiac	No
GSM783308.CEL	Skeletal muscle vehicle rep2	GSE31561	Adult	Skeletal muscle	NA	WT	Non-cardiac	No
GSM783309.CEL	Skeletal muscle vehicle rep3	GSE31561	Adult	Skeletal muscle	NA	WT	Non-cardiac	No
GSM783310.CEL	Skeletal muscle 6mgkg-1 rep1	GSE31561	Adult	Skeletal muscle	PanPPAR agonist 6mg/kg	WT	Non-cardiac	No
GSM783311.CEL	Skeletal muscle 6mgkg-1 rep2	GSE31561	Adult	Skeletal muscle	PanPPAR agonist 6mg/kg	WT	Non-cardiac	No
GSM783312.CEL	Skeletal muscle 6mgkg-1 rep3	GSE31561	Adult	Skeletal muscle	PanPPAR agonist 6mg/kg	WT	Non-cardiac	No
GSM783313.CEL	Skeletal muscle 20mgkg-1 rep1	GSE31561	Adult	Skeletal muscle	PanPPAR agonist 20mg/kg	WT	Non-cardiac	No
GSM783314.CEL	Skeletal muscle 20mgkg-1 rep2	GSE31561	Adult	Skeletal muscle	PanPPAR agonist 20mg/kg	WT	Non-cardiac	No
GSM783315.CEL	Skeletal muscle 20mgkg-1 rep3	GSE31561	Adult	Skeletal muscle	PanPPAR agonist 20mg/kg	WT	Non-cardiac	No
GSM795342.CEL	Embryonic day 13.5 control replicate 1	GSE32078	E13	Heart	NA	WT	Mid	Yes
GSM795343.CEL	Embryonic day 13.5 control replicate 2	GSE32078	E13	Heart	NA	WT	Mid	Yes
GSM795344.CEL	Embryonic day 13.5 control replicate 3	GSE32078	E13	Heart	NA	WT	Mid	Yes
GSM795345.CEL	Embryonic day 13.5 diabetes replicate 1	GSE32078	E13	Heart	Diabetes parent (STZ)	WT	Mid	No
GSM795346.CEL	Embryonic day 13.5 diabetes replicate 2	GSE32078	E13	Heart	Diabetes parent (STZ)	WT	Mid	No
GSM795347.CEL	Embryonic day 13.5 diabetes replicate 3	GSE32078	E13	Heart	Diabetes parent (STZ)	WT	Mid	No
GSM795348.CEL	Embryonic day 15.5 control replicate 1	GSE32078	E15	Heart	NA	WT	Mid	Yes
GSM795349.CEL	Embryonic day 15.5 control replicate 2	GSE32078	E15	Heart	NA	WT	Mid	Yes
GSM795350.CEL	Embryonic day 15.5 control replicate 3	GSE32078	E15	Heart	NA	WT	Mid	Yes
GSM795351.CEL	Embryonic day 15.5 diabetes replicate 1	GSE32078	E15	Heart	Diabetes parent (STZ)	WT	Mid	No
GSM795352.CEL	Embryonic day 15.5 diabetes replicate 2	GSE32078	E15	Heart	Diabetes parent (STZ)	WT	Mid	No
GSM795353.CEL	Embryonic day 15.5 diabetes replicate 3	GSE32078	E15	Heart	Diabetes parent (STZ)	WT	Mid	No
GSM949115.CEL	1wk Kidney 1	GSE38754	P7	Kidney	NA	WT	Non-cardiac	No
GSM949116.CEL	1wk Kidney 2	GSE38754	P7	Kidney	NA	WT	Non-cardiac	No
GSM949117.CEL	1wk Kidney 3	GSE38754	P7	Kidney	NA	WT	Non-cardiac	No
GSM949118.CEL	1wk Kidney 4	GSE38754	P7	Kidney	NA	WT	Non-cardiac	No
GSM949119.CEL	1wk Kidney 5	GSE38754	P7	Kidney	NA	WT	Non-cardiac	No
GSM949120.CEL	1wk Heart 1	GSE38754	P7	Heart	NA	WT	Neonate	Yes
GSM949121.CEL	1wk Heart 2	GSE38754	P7	Heart	NA	WT	Neonate	Yes
GSM949122.CEL	1wk Heart 3	GSE38754	P7	Heart	NA	WT	Neonate	Yes
GSM949123.CEL	1wk Heart 4	GSE38754	P7	Heart	NA	WT	Neonate	Yes
GSM949124.CEL	1wk Heart 5	GSE38754	P7	Heart	NA	WT	Neonate	Yes
GSM949125.CEL	1wk Lung 1	GSE38754	P7	Lung	NA	WT	Non-cardiac	No
GSM949126.CEL	1wk Lung 2	GSE38754	P7	Lung	NA	WT	Non-cardiac	No
GSM949127.CEL	1wk Lung 3	GSE38754	P7	Lung	NA	WT	Non-cardiac	No
GSM949128.CEL	1wk Lung 4	GSE38754	P7	Lung	NA	WT	Non-cardiac	No
GSM949129.CEL	1wk Lung 5	GSE38754	P7	Lung	NA	WT	Non-cardiac	No
GSM949130.CEL	4wk Kidney 1	GSE38754	P28	Kidney	NA	WT	Non-cardiac	No
GSM949131.CEL	4wk Kidney 2	GSE38754	P28	Kidney	NA	WT	Non-cardiac	No
GSM949132.CEL	4wk Kidney 3	GSE38754	P28	Kidney	NA	WT	Non-cardiac	No
GSM949133.CEL	4wk Kidney 4	GSE38754	P28	Kidney	NA	WT	Non-cardiac	No
GSM949134.CEL	4wk Kidney 5	GSE38754	P28	Kidney	NA	WT	Non-cardiac	No
GSM949135.CEL	4wk Heart 1	GSE38754	P28	Heart	NA	WT	Adult	Yes
GSM949136.CEL	4wk Heart 2	GSE38754	P28	Heart	NA	WT	Adult	Yes
GSM949137.CEL	4wk Heart 3	GSE38754	P28	Heart	NA	WT	Adult	Yes
GSM949138.CEL	4wk Heart 4	GSE38754	P28	Heart	NA	WT	Adult	Yes
GSM949139.CEL	4wk Heart 5	GSE38754	P28	Heart	NA	WT	Adult	Yes
GSM949140.CEL	4wk Lung 1	GSE38754	P28	Lung	NA	WT	Non-cardiac	No
GSM949141.CEL	4wk Lung 2	GSE38754	P28	Lung	NA	WT	Non-cardiac	No
GSM949142.CEL	4wk Lung 3	GSE38754	P28	Lung	NA	WT	Non-cardiac	No
GSM949143.CEL	4wk Lung 4	GSE38754	P28	Lung	NA	WT	Non-cardiac	No
GSM949144.CEL	4wk Lung 5	GSE38754	P28	Lung	NA	WT	Non-cardiac	No
GSM949145.CEL	8wk Kidney 1	GSE38754	Adult	Kidney	NA	WT	Non-cardiac	No
GSM949146.CEL	8wk Kidney 2	GSE38754	Adult	Kidney	NA	WT	Non-cardiac	No
GSM949147.CEL	8wk Kidney 3	GSE38754	Adult	Kidney	NA	WT	Non-cardiac	No
GSM949148.CEL	8wk Kidney 4	GSE38754	Adult	Kidney	NA	WT	Non-cardiac	No
GSM949149.CEL	8wk Kidney 5	GSE38754	Adult	Kidney	NA	WT	Non-cardiac	No
GSM949150.CEL	8wk Lung 1	GSE38754	Adult	Lung	NA	WT	Non-cardiac	No
GSM949151.CEL	8wk Lung 2	GSE38754	Adult	Lung	NA	WT	Non-cardiac	No
GSM949152.CEL	8wk Lung 3	GSE38754	Adult	Lung	NA	WT	Non-cardiac	No
GSM949153.CEL	8wk Lung 4	GSE38754	Adult	Lung	NA	WT	Non-cardiac	No
GSM949154.CEL	8wk Lung 5	GSE38754	Adult	Lung	NA	WT	Non-cardiac	No
