# Supplementary material for: Comparative Gene Expression Analysis of Mouse and Human Cardiac Maturation
Source: Genomics Proteomics Bioinformatics. 2016 Jul 16;14(4):207–15. doi: 10.1016/j.gpb.2016.04.004 (PMC4996857; doi:10.1016/j.gpb.2016.04.004)
Supplement: Supplementary Table S2 [file mmc3.xls]

## Sheet: mogene_heart_list.txt
Table S2 Summary of mogene 1.0 array
Note: Information was obtained from GEO. WT, wild type; KO, knock out; TG, transgenic; LV, left ventricle; RV, right ventricle; TAC, transverse aortic constriction; ESC, embryonic stem cell; CPC, cardiac progenitor cell; ESCM, embryonic stem cell derived cardiomyocyte;ESCPC, embryonic stem cell derived cardiac progenitor cell; E (+ number), embryonic day; P (+ number), postnatal day; GSI, samples…
File	Array title	GSE	Stage	Tissue	Treatment	Genotype	Gross_stage	Inclusion	GSI
GSM1321110	Hrt_CT18	GSE54650	Adult (6w male)	Heart	NA	WT	Adult	Yes	No
GSM1321111	Hrt_CT20	GSE54650	Adult (6w male)	Heart	NA	WT	Adult	Yes	No
GSM1321112	Hrt_CT22	GSE54650	Adult (6w male)	Heart	NA	WT	Adult	Yes	No
GSM1321113	Hrt_CT24	GSE54650	Adult (6w male)	Heart	NA	WT	Adult	Yes	No
GSM1321114	Hrt_CT26	GSE54650	Adult (6w male)	Heart	NA	WT	Adult	Yes	No
GSM1321115	Hrt_CT28	GSE54650	Adult (6w male)	Heart	NA	WT	Adult	Yes	No
GSM1321116	Hrt_CT30	GSE54650	Adult (6w male)	Heart	NA	WT	Adult	Yes	No
GSM1321117	Hrt_CT32	GSE54650	Adult (6w male)	Heart	NA	WT	Adult	Yes	No
GSM1321118	Hrt_CT34	GSE54650	Adult (6w male)	Heart	NA	WT	Adult	Yes	No
GSM1321119	Hrt_CT36	GSE54650	Adult (6w male)	Heart	NA	WT	Adult	Yes	No
GSM1321120	Hrt_CT38	GSE54650	Adult (6w male)	Heart	NA	WT	Adult	Yes	No
GSM1321121	Hrt_CT40	GSE54650	Adult (6w male)	Heart	NA	WT	Adult	Yes	No
GSM1321122	Hrt_CT42	GSE54650	Adult (6w male)	Heart	NA	WT	Adult	Yes	No
GSM1321123	Hrt_CT44	GSE54650	Adult (6w male)	Heart	NA	WT	Adult	Yes	No
GSM1321124	Hrt_CT46	GSE54650	Adult (6w male)	Heart	NA	WT	Adult	Yes	No
GSM1321125	Hrt_CT48	GSE54650	Adult (6w male)	Heart	NA	WT	Adult	Yes	No
GSM1321126	Hrt_CT50	GSE54650	Adult (6w male)	Heart	NA	WT	Adult	Yes	No
GSM1321127	Hrt_CT52	GSE54650	Adult (6w male)	Heart	NA	WT	Adult	Yes	No
GSM1321128	Hrt_CT54	GSE54650	Adult (6w male)	Heart	NA	WT	Adult	Yes	No
GSM1321129	Hrt_CT56	GSE54650	Adult (6w male)	Heart	NA	WT	Adult	Yes	No
GSM1321130	Hrt_CT58	GSE54650	Adult (6w male)	Heart	NA	WT	Adult	Yes	No
GSM1321131	Hrt_CT60	GSE54650	Adult (6w male)	Heart	NA	WT	Adult	Yes	No
GSM1321132	Hrt_CT62	GSE54650	Adult (6w male)	Heart	NA	WT	Adult	Yes	No
GSM1321133	Hrt_CT64	GSE54650	Adult (6w male)	Heart	NA	WT	Adult	Yes	No
GSM1168539	Sham_vehicle_d3_r1	GSE48110	Adult (10-12w)	Heart	Sham	WT	Adult	Yes	No
GSM1168540	Sham_vehicle_d3_r2	GSE48110	Adult (10-12w)	Heart	Sham	WT	Adult	Yes	No
GSM1168541	Sham_vehicle_d3_r3	GSE48110	Adult (10-12w)	Heart	Sham	WT	Adult	Yes	No
GSM1168542	TAC_vehicle_d3_r1	GSE48110	Adult (10-12w)	Heart	TAC	WT	Adult	No	No
GSM1168543	TAC_vehicle_d3_r2	GSE48110	Adult (10-12w)	Heart	TAC	WT	Adult	No	No
GSM1168544	TAC_vehicle_d3_r3	GSE48110	Adult (10-12w)	Heart	TAC	WT	Adult	No	No
GSM1168545	TAC_JQ1_d3_r1	GSE48110	Adult (10-12w)	Heart	TAC_JQ1	WT	Adult	No	No
GSM1168546	TAC_JQ1_d3_r2	GSE48110	Adult (10-12w)	Heart	TAC_JQ1	WT	Adult	No	No
GSM1168547	TAC_JQ1_d3_r3	GSE48110	Adult (10-12w)	Heart	TAC_JQ1	WT	Adult	No	No
GSM1168548	Sham_vehicle_d11_r1	GSE48110	Adult (11-13w)	Heart	Sham	WT	Adult	Yes	No
GSM1168549	Sham_vehicle_d11_r2	GSE48110	Adult (11-13w)	Heart	Sham	WT	Adult	Yes	No
GSM1168550	Sham_vehicle_d11_r3	GSE48110	Adult (11-13w)	Heart	Sham	WT	Adult	Yes	No
GSM1168551	TAC_vehicle_d11_r1	GSE48110	Adult (11-13w)	Heart	TAC	WT	Adult	No	No
GSM1168552	TAC_vehicle_d11_r2	GSE48110	Adult (11-13w)	Heart	TAC	WT	Adult	No	No
GSM1168553	TAC_vehicle_d11_r3	GSE48110	Adult (11-13w)	Heart	TAC	WT	Adult	No	No
GSM1168554	TAC_JQ1_d11_r1	GSE48110	Adult (11-13w)	Heart	TAC_JQ1	WT	Adult	No	No
GSM1168555	TAC_JQ1_d11_r2	GSE48110	Adult (11-13w)	Heart	TAC_JQ1	WT	Adult	No	No
GSM1168556	TAC_JQ1_d11_r3	GSE48110	Adult (11-13w)	Heart	TAC_JQ1	WT	Adult	No	No
GSM1168557	Sham_vehicle_d28_r1	GSE48110	Adult (14-16w)	Heart	Sham	WT	Adult	Yes	No
GSM1168558	Sham_vehicle_d28_r2	GSE48110	Adult (14-16w)	Heart	Sham	WT	Adult	Yes	No
GSM1168559	Sham_vehicle_d28_r3	GSE48110	Adult (14-16w)	Heart	Sham	WT	Adult	Yes	No
GSM1168560	TAC_vehicle_d28_r1	GSE48110	Adult (14-16w)	Heart	TAC	WT	Adult	No	No
GSM1168561	TAC_vehicle_d28_r2	GSE48110	Adult (14-16w)	Heart	TAC	WT	Adult	No	No
GSM1168562	TAC_vehicle_d28_r3	GSE48110	Adult (14-16w)	Heart	TAC	WT	Adult	No	No
GSM1168563	TAC_JQ1_d28_r1	GSE48110	Adult (14-16w)	Heart	TAC_JQ1	WT	Adult	No	No
GSM1168564	TAC_JQ1_d28_r2	GSE48110	Adult (14-16w)	Heart	TAC_JQ1	WT	Adult	No	No
GSM1168565	TAC_JQ1_d28_r3	GSE48110	Adult (14-16w)	Heart	TAC_JQ1	WT	Adult	No	No
GSM613015	Heart rep1	GSE24940	Adult (10-12w)	Heart	NA	WT	Adult	Yes	No
GSM613016	Heart rep2	GSE24940	Adult (10-12w)	Heart	NA	WT	Adult	Yes	No
GSM613017	Heart rep3	GSE24940	Adult (10-12w)	Heart	NA	WT	Adult	Yes	No
GSM1195258	Cardiomyocyte wildtype replicate 1	GSE49192	Adult	CM	NA	WT	Adult	No	Yes
GSM1195259	Cardiomyocyte wildtype replicate 2	GSE49192	Adult	CM	NA	WT	Adult	No	Yes
GSM1195260	Cardiomyocyte wildtype replicate 3	GSE49192	Adult	CM	NA	WT	Adult	No	Yes
GSM1195261	iCM (Reprogrammed -> cardiomyocyte) 1	GSE49192	iCM	iCM	NA	WT	iCM	No	Yes
GSM1195262	iCM (Reprogrammed -> cardiomyocyte) 2	GSE49192	iCM	iCM	NA	WT	iCM	No	Yes
GSM754751	Undifferentiated ES cells, rep 1 [MoGene[gene_level]]	GSE30429	ESC	ESC	NA	WT	ESC/embryo	No	No
GSM754752	Undifferentiated ES cells, rep 2 [MoGene[gene_level]]	GSE30429	ESC	ESC	NA	WT	ESC/embryo	No	No
GSM754753	Embryonic bodies, rep 1 [MoGene[gene_level]]	GSE30429	Embryonic bodies	ESCPC	NA	WT	ESCPC	No	No
GSM754754	Embryonic bodie, rep 2 [MoGene[gene_level]]	GSE30429	Embryonic bodies	ESCPC	NA	WT	ESCPC	No	No
GSM754755	Cardiac bodies, rep 1 [MoGene[gene_level]]	GSE30429	Cardiac bodies	ESCM	NA	WT	ESCM	No	No
GSM754756	Cardiac bodies, rep 2 [MoGene[gene_level]]	GSE30429	Cardiac bodies	ESCM	NA	WT	ESCM	No	No
GSM754757	Whole heart, E17.5, rep 1 [MoGene[gene_level]]	GSE30429	E17	Heart	NA	WT	Late	Yes	No
GSM754758	Whole heart, E17.5, rep 2 [MoGene[gene_level]]	GSE30429	E17	Heart	NA	WT	Late	Yes	No
GSM754759	Whole heart, P1, rep 1 [MoGene[gene_level]]	GSE30429	P1	Heart	NA	WT	Neonate	Yes	No
GSM754760	Whole heart, P1, rep 2 [MoGene[gene_level]]	GSE30429	P1	Heart	NA	WT	Neonate	Yes	No
GSM822327	Whole heart, Adult, rep 1[MoGene[gene_level]]	GSE30429	Adult (8w)	Heart	NA	WT	Adult	Yes	No
GSM822328	Whole heart, Adult, rep 2[MoGene[gene_level]]	GSE30429	Adult (8w)	Heart	NA	WT	Adult	Yes	No
GSM311997	Left atria Mst1 1466	GSE12420	Adult	Atria	NA	Mst1	Adult	No	No
GSM311998	Right atria Mst1 1466	GSE12420	Adult	Atria	NA	Mst1	Adult	No	No
GSM311999	Left atria Mst1 1838	GSE12420	Adult	Atria	NA	Mst1	Adult	No	No
GSM312000	Right atria Mst1 1838	GSE12420	Adult	Atria	NA	Mst1	Adult	No	No
GSM312001	Left atria Mst1 1839	GSE12420	Adult	Atria	NA	Mst1	Adult	No	No
GSM312002	Right atria Mst1 1839	GSE12420	Adult	Atria	NA	Mst1	Adult	No	No
GSM312003	Left atria Mst1 1840	GSE12420	Adult	Atria	NA	Mst1	Adult	No	No
GSM312004	Right atria Mst1 1840	GSE12420	Adult	Atria	NA	Mst1	Adult	No	No
GSM312005	Left atria Ntg 1301	GSE12420	Adult	Atria	NA	WT	Adult	Yes	No
GSM312006	Right atria Ntg 1301	GSE12420	Adult	Atria	NA	WT	Adult	Yes	No
GSM312007	Left atria Ntg 1657	GSE12420	Adult	Atria	NA	WT	Adult	Yes	No
GSM312008	Right atria Ntg 1657	GSE12420	Adult	Atria	NA	WT	Adult	Yes	No
GSM312009	Left atria Ntg 1662	GSE12420	Adult	Atria	NA	WT	Adult	Yes	No
GSM312010	Right atria Ntg 1662	GSE12420	Adult	Atria	NA	WT	Adult	Yes	No
GSM312011	Left atria Ntg 1834	GSE12420	Adult	Atria	NA	WT	Adult	Yes	No
GSM312012	Right atria Ntg 1834	GSE12420	Adult	Atria	NA	WT	Adult	Yes	No
GSM312013	Left atria dnPI3K 1507	GSE12420	Adult	Atria	NA	dnPI3K	Adult	No	No
GSM312014	Right atria dnPI3K 1507	GSE12420	Adult	Atria	NA	dnPI3K	Adult	No	No
GSM312015	Left atria dnPI3K 1648	GSE12420	Adult	Atria	NA	dnPI3K	Adult	No	No
GSM312016	Right atria dnPI3K 1648	GSE12420	Adult	Atria	NA	dnPI3K	Adult	No	No
GSM312017	Left atria dnPI3K 1660	GSE12420	Adult	Atria	NA	dnPI3K	Adult	No	No
GSM312018	Right atria dnPI3K 1660	GSE12420	Adult	Atria	NA	dnPI3K	Adult	No	No
GSM312019	Left atria dnPI3K 3241	GSE12420	Adult	Atria	NA	dnPI3K	Adult	No	No
GSM312020	Right atria dnPI3K 3241	GSE12420	Adult	Atria	NA	dnPI3K	Adult	No	No
GSM312021	Left atria dnPI3K-Mst1 1509	GSE12420	Adult	Atria	NA	dnPI3K-Mst1	Adult	No	No
GSM312022	Right atria dnPI3K-Mst1 1509	GSE12420	Adult	Atria	NA	dnPI3K-Mst1	Adult	No	No
GSM312023	Left atria dnPI3K-Mst1 1647	GSE12420	Adult	Atria	NA	dnPI3K-Mst1	Adult	No	No
GSM312024	Right atria dnPI3K-Mst1 1647	GSE12420	Adult	Atria	NA	dnPI3K-Mst1	Adult	No	No
GSM312025	Left atria dnPI3K-Mst1 1649	GSE12420	Adult	Atria	NA	dnPI3K-Mst1	Adult	No	No
GSM312026	Right atria dnPI3K-Mst1 1649	GSE12420	Adult	Atria	NA	dnPI3K-Mst1	Adult	No	No
GSM312027	Left atria dnPI3K-Mst1 1650	GSE12420	Adult	Atria	NA	dnPI3K-Mst1	Adult	No	No
GSM312028	Right atria dnPI3K-Mst1 1650	GSE12420	Adult	Atria	NA	dnPI3K-Mst1	Adult	No	No
GSM1359564	HF-sham-rep1	GSE56348	Adult (12w female)	Ventricle	Sham	WT	Adult	Yes	No
GSM1359565	HF-sham-rep2	GSE56348	Adult (12w female)	Ventricle	Sham	WT	Adult	Yes	No
GSM1359566	HF-sham-rep3	GSE56348	Adult (12w female)	Ventricle	Sham	WT	Adult	Yes	No
GSM1359567	HF-sham-rep4	GSE56348	Adult (12w female)	Ventricle	Sham	WT	Adult	Yes	No
GSM1359568	HF-sham-rep5	GSE56348	Adult (12w female)	Ventricle	Sham	WT	Adult	Yes	No
GSM1359569	HF-rep1	GSE56348	Adult (12w female)	Ventricle	TAC_MI	WT	Adult	No	No
GSM1359570	HF-rep2	GSE56348	Adult (12w female)	Ventricle	TAC_MI	WT	Adult	No	No
GSM1359571	HF-rep3	GSE56348	Adult (12w female)	Ventricle	TAC_MI	WT	Adult	No	No
GSM1359572	HF-rep4	GSE56348	Adult (12w female)	Ventricle	TAC_MI	WT	Adult	No	No
GSM1359573	HF-rep5	GSE56348	Adult (12w female)	Ventricle	TAC_MI	WT	Adult	No	No
GSM1359574	CH-sham-rep1	GSE56348	Adult (12w female)	Ventricle	Sham	WT	Adult	Yes	No
GSM1359575	CH-sham-rep2	GSE56348	Adult (12w female)	Ventricle	Sham	WT	Adult	Yes	No
GSM1359576	CH-sham-rep3	GSE56348	Adult (12w female)	Ventricle	Sham	WT	Adult	Yes	No
GSM1359577	CH-sham-rep4	GSE56348	Adult (12w female)	Ventricle	Sham	WT	Adult	Yes	No
GSM1359578	CH-sham-rep5	GSE56348	Adult (12w female)	Ventricle	Sham	WT	Adult	Yes	No
GSM1359579	Ch-rep1	GSE56348	Adult (12w female)	Ventricle	TAC	WT	Adult	No	No
GSM1359580	Ch-rep2	GSE56348	Adult (12w female)	Ventricle	TAC	WT	Adult	No	No
GSM1359581	Ch-rep3	GSE56348	Adult (12w female)	Ventricle	TAC	WT	Adult	No	No
GSM1359582	Ch-rep4	GSE56348	Adult (12w female)	Ventricle	TAC	WT	Adult	No	No
GSM1359583	Ch-rep5	GSE56348	Adult (12w female)	Ventricle	TAC	WT	Adult	No	No
GSM1359584	Sedentary-rep1	GSE56348	Adult (16w female)	Ventricle	NA	WT	Adult	Yes	No
GSM1359585	Sedentary-rep2	GSE56348	Adult (16w female)	Ventricle	NA	WT	Adult	Yes	No
GSM1359586	Sedentary-rep3	GSE56348	Adult (16w female)	Ventricle	NA	WT	Adult	Yes	No
GSM1359587	Sedentary-rep4	GSE56348	Adult (16w female)	Ventricle	NA	WT	Adult	Yes	No
GSM1359588	Sedentary-rep5	GSE56348	Adult (16w female)	Ventricle	NA	WT	Adult	Yes	No
GSM1359589	Run-rep1	GSE56348	Adult (16w female)	Ventricle	Run	WT	Adult	No	No
GSM1359590	Run-rep2	GSE56348	Adult (16w female)	Ventricle	Run	WT	Adult	No	No
GSM1359591	Run-rep3	GSE56348	Adult (16w female)	Ventricle	Run	WT	Adult	No	No
GSM1359592	Run-rep4	GSE56348	Adult (16w female)	Ventricle	Run	WT	Adult	No	No
GSM1359593	Run-rep5	GSE56348	Adult (16w female)	Ventricle	Run	WT	Adult	No	No
GSM1296757	Heart from TMEV-infected mice on 60 days post infection_1	GSE53607	Adult (12w)	Heart	TMEV	WT	Adult	No	No
GSM1296758	Heart from TMEV-infected mice on 60 days post infection_2	GSE53607	Adult (12w)	Heart	TMEV	WT	Adult	No	No
GSM1296759	Heart from TMEV-infected mice on 60 days post infection_3	GSE53607	Adult (12w)	Heart	TMEV	WT	Adult	No	No
GSM1296760	Heart from TMEV-infected mice on 60 days post infection_4	GSE53607	Adult (12w)	Heart	TMEV	WT	Adult	No	No
GSM1296761	Heart from TMEV-infected mice on 60 days post infection_5	GSE53607	Adult (12w)	Heart	TMEV	WT	Adult	No	No
GSM1296762	Heart from na_ve mice on 60 days post infection_1	GSE53607	Adult (12w)	Heart	NA	WT	Adult	Yes	No
GSM1296763	Heart from na_ve mice on 60 days post infection_2	GSE53607	Adult (12w)	Heart	NA	WT	Adult	Yes	No
GSM1296764	Heart from na_ve mice on 60 days post infection_3	GSE53607	Adult (12w)	Heart	NA	WT	Adult	Yes	No
GSM1296765	Heart from na_ve mice on 60 days post infection_4	GSE53607	Adult (12w)	Heart	NA	WT	Adult	Yes	No
GSM1296766	Heart from na_ve mice on 60 days post infection_5	GSE53607	Adult (12w)	Heart	TMEV	WT	Adult	No	No
GSM1296767	Heart from TMEV-infected mice on 4 days post infection_1	GSE53607	Adult (6w)	Heart	TMEV	WT	Adult	No	No
GSM1296768	Heart from TMEV-infected mice on 4 days post infection_2	GSE53607	Adult (6w)	Heart	TMEV	WT	Adult	No	No
GSM1296769	Heart from TMEV-infected mice on 4 days post infection_3	GSE53607	Adult (6w)	Heart	TMEV	WT	Adult	No	No
GSM1296770	Heart from TMEV-infected mice on 4 days post infection_4	GSE53607	Adult (6w)	Heart	TMEV	WT	Adult	No	No
GSM1296771	Heart from TMEV-infected mice on 4 days post infection_5	GSE53607	Adult (6w)	Heart	TMEV	WT	Adult	No	No
GSM1296772	Heart from na_ve mice on 4 days post infection_1	GSE53607	Adult (6w)	Heart	NA	WT	Adult	Yes	No
GSM1296773	Heart from na_ve mice on 4 days post infection_2	GSE53607	Adult (6w)	Heart	NA	WT	Adult	Yes	No
GSM1296774	Heart from na_ve mice on 4 days post infection_3	GSE53607	Adult (6w)	Heart	NA	WT	Adult	Yes	No
GSM1296775	Heart from na_ve mice on 4 days post infection_4	GSE53607	Adult (6w)	Heart	NA	WT	Adult	Yes	No
GSM1296776	Heart from na_ve mice on 4 days post infection_5	GSE53607	Adult (6w)	Heart	NA	WT	Adult	Yes	No
GSM1296777	Heart from TMEV-infected mice on 7 days post infection_1	GSE53607	Adult (6w)	Heart	TMEV	WT	Adult	No	No
GSM1296778	Heart from TMEV-infected mice on 7 days post infection_2	GSE53607	Adult (6w)	Heart	TMEV	WT	Adult	No	No
GSM1296779	Heart from TMEV-infected mice on 7 days post infection_3	GSE53607	Adult (6w)	Heart	TMEV	WT	Adult	No	No
GSM1296780	Heart from TMEV-infected mice on 7 days post infection_4	GSE53607	Adult (6w)	Heart	TMEV	WT	Adult	No	No
GSM1296781	Heart from TMEV-infected mice on 7 days post infection_5	GSE53607	Adult (6w)	Heart	TMEV	WT	Adult	No	No
GSM1296782	Heart from na_ve mice on 7 days post infection_1	GSE53607	Adult (6w)	Heart	TMEV	WT	Adult	No	No
GSM1296783	Heart from na_ve mice on 7 days post infection_2	GSE53607	Adult (6w)	Heart	NA	WT	Adult	Yes	No
GSM1296784	Heart from na_ve mice on 7 days post infection_3	GSE53607	Adult (6w)	Heart	NA	WT	Adult	Yes	No
GSM1296785	Heart from na_ve mice on 7 days post infection_4	GSE53607	Adult (6w)	Heart	NA	WT	Adult	Yes	No
GSM1296786	Heart from na_ve mice on 7 days post infection_5	GSE53607	Adult (6w)	Heart	NA	WT	Adult	Yes	No
GSM1100522	GMT-treated MEFs, biological rep1	GSE45274	iCM	iCM	NA	WT	iCM	No	No
GSM1100523	GMT-treated MEFs, biological rep2	GSE45274	iCM	iCM	NA	WT	iCM	No	No
GSM1100524	NGMT-treated MEFs, biological rep1	GSE45274	iCM	iCM	NA	WT	iCM	No	No
GSM1100525	NGMT-treated MEFs, biological rep2	GSE45274	iCM	iCM	NA	WT	iCM	No	No
GSM1100526	NGMT-treated MEFs, biological rep3	GSE45274	iCM	iCM	NA	WT	iCM	No	No
GSM1100527	DMT-treated MEFs, biological rep1	GSE45274	iCM	iCM	NA	WT	iCM	No	No
GSM1100528	DMT-treated MEFs, biological rep2	GSE45274	iCM	iCM	NA	WT	iCM	No	No
GSM1100529	DMT-treated MEFs, biological rep3	GSE45274	iCM	iCM	NA	WT	iCM	No	No
GSM1100530	GMT-treated MEFs, biological rep3	GSE45274	iCM	iCM	NA	WT	iCM	No	No
GSM1100531	GMT-treated MEFs, biological rep4	GSE45274	iCM	iCM	NA	WT	iCM	No	No
GSM1100532	GMT-treated MEFs, biological rep5	GSE45274	iCM	iCM	NA	WT	iCM	No	No
GSM1100533	NGMT-treated MEFs, biological rep4	GSE45274	iCM	iCM	NA	WT	iCM	No	No
GSM1100534	NGMT-treated MEFs, biological rep5	GSE45274	iCM	iCM	NA	WT	iCM	No	No
GSM1100535	NGMT-treated MEFs, biological rep6	GSE45274	iCM	iCM	NA	WT	iCM	No	No
GSM1100536	HGMT-treated MEFs, biological rep1	GSE45274	iCM	iCM	NA	WT	iCM	No	No
GSM1100537	HGMT-treated MEFs, biological rep2	GSE45274	iCM	iCM	NA	WT	iCM	No	No
GSM1100538	HGMT-treated MEFs, biological rep3	GSE45274	iCM	iCM	NA	WT	iCM	No	No
GSM1100539	HNGMT-treated MEFs, biological rep1	GSE45274	iCM	iCM	NA	WT	iCM	No	No
GSM1100540	HNGMT-treated MEFs, biological rep2	GSE45274	iCM	iCM	NA	WT	iCM	No	No
GSM1100541	DMT-treated MEFs, biological rep4	GSE45274	iCM	iCM	NA	WT	iCM	No	No
GSM1100542	DMNT-treated MEFs, biological rep1	GSE45274	iCM	iCM	NA	WT	iCM	No	No
GSM1100543	DMNT-treated MEFs, biological rep2	GSE45274	iCM	iCM	NA	WT	iCM	No	No
GSM1100544	DMNT-treated MEFs, biological rep3	GSE45274	iCM	iCM	NA	WT	iCM	No	No
GSM1100545	DMNT-treated MEFs, biological rep4	GSE45274	iCM	iCM	NA	WT	iCM	No	No
GSM1102649	HNGMT-treated MEFs, biological rep3	GSE45274	iCM	iCM	NA	WT	iCM	No	No
GSM642889	Brg1+/- rep1	GSE26191	E11	Heart	NA	Brg1+/-	Early	No	No
GSM642890	Brg1+/- rep2	GSE26191	E11	Heart	NA	Brg1+/-	Early	No	No
GSM642891	Brg1+/- rep3	GSE26191	E11	Heart	NA	Brg1+/-	Early	No	No
GSM642892	Brg1+/- rep4	GSE26191	E11	Heart	NA	Brg1+/-	Early	No	No
GSM642893	Brg1+/- rep5	GSE26191	E11	Heart	NA	Brg1+/-	Early	No	No
GSM642894	Brg1+/- rep6	GSE26191	E11	Heart	NA	Brg1+/-	Early	No	No
GSM642895	Nkx2-5+/- rep1	GSE26191	E11	Heart	NA	Nkx2-5+/-	Early	No	No
GSM642896	Nkx2-5+/- rep2	GSE26191	E11	Heart	NA	Nkx2-5+/-	Early	No	No
GSM642897	Nkx2-5+/- rep3	GSE26191	E11	Heart	NA	Nkx2-5+/-	Early	No	No
GSM642898	Nkx2-5+/- rep4	GSE26191	E11	Heart	NA	Nkx2-5+/-	Early	No	No
GSM642899	Nkx2-5+/- Brg1+/- rep1	GSE26191	E11	Heart	NA	Nkx2-5+/- Brg1+/-	Early	No	No
GSM642900	Nkx2-5+/- Brg1+/- rep2	GSE26191	E11	Heart	NA	Nkx2-5+/- Brg1+/-	Early	No	No
GSM642901	Nkx2-5+/- Brg1+/- rep3	GSE26191	E11	Heart	NA	Nkx2-5+/- Brg1+/-	Early	No	No
GSM642902	Tbx5+/- rep1	GSE26191	E11	Heart	NA	Tbx5+/-	Early	No	No
GSM642903	Tbx5+/- rep2	GSE26191	E11	Heart	NA	Tbx5+/-	Early	No	No
GSM642904	Tbx5+/- rep3	GSE26191	E11	Heart	NA	Tbx5+/-	Early	No	No
GSM642905	Tbx5+/- rep4	GSE26191	E11	Heart	NA	Tbx5+/-	Early	No	No
GSM642906	Tbx5+/- rep5	GSE26191	E11	Heart	NA	Tbx5+/-	Early	No	No
GSM642907	Tbx5+/- Brg1 +/- rep1	GSE26191	E11	Heart	NA	Tbx5+/- Brg1 +/-	Early	No	No
GSM642908	Tbx5+/- Brg1 +/- rep2	GSE26191	E11	Heart	NA	Tbx5+/- Brg1 +/-	Early	No	No
GSM642909	Tbx5+/- Brg1 +/- rep3	GSE26191	E11	Heart	NA	Tbx5+/- Brg1 +/-	Early	No	No
GSM642910	Wild type rep1	GSE26191	E11	Heart	NA	WT	Early	Yes	No
GSM642911	Wild type rep2	GSE26191	E11	Heart	NA	WT	Early	Yes	No
GSM642912	Wild type rep3	GSE26191	E11	Heart	NA	WT	Early	Yes	No
GSM642913	Wild type rep4	GSE26191	E11	Heart	NA	WT	Early	Yes	No
GSM642914	Wild type rep5	GSE26191	E11	Heart	NA	WT	Early	Yes	No
GSM642915	Wild type rep6	GSE26191	E11	Heart	NA	WT	Early	Yes	No
GSM1052965	PLB KO at 12 months, biological rep1	GSE42892	Adult (12m)	LV	NA	PLB KO	Aged	No	No
GSM1052966	PLB KO at 12 months, biological rep2	GSE42892	Adult (12m)	LV	NA	PLB KO	Aged	No	No
GSM1052967	PLB KO at 12 months, biological rep3	GSE42892	Adult (12m)	LV	NA	PLB KO	Aged	No	No
GSM1052968	Tm180/PLB KO at 12 months, biological rep1	GSE42892	Adult (12m)	LV	NA	Tm180/PLB KO	Aged	No	No
GSM1052969	Tm180/PLB KO at 12 months, biological rep2	GSE42892	Adult (12m)	LV	NA	Tm180/PLB KO	Aged	No	No
GSM1052970	Tm180/PLB KO at 12 months, biological rep3	GSE42892	Adult (12m)	LV	NA	Tm180/PLB KO	Aged	No	No
GSM1052971	NTG at 12 months, biological rep1	GSE42892	Adult (12m)	LV	NA	WT	Aged	Yes	No
GSM1052972	NTG at 12 months, biological rep2	GSE42892	Adult (12m)	LV	NA	WT	Aged	Yes	No
GSM1052973	NTG at 12 months, biological rep3	GSE42892	Adult (12m)	LV	NA	WT	Aged	Yes	No
GSM1052974	Tm180 at 12 months, biological rep1	GSE42892	Adult (12m)	LV	NA	Tm180	Aged	No	No
GSM1052975	Tm180 at 12 months, biological rep2	GSE42892	Adult (12m)	LV	NA	Tm180	Aged	No	No
GSM1052976	Tm180 at 12 months, biological rep3	GSE42892	Adult (12m)	LV	NA	Tm180	Aged	No	No
GSM1052977	PLB KO at 4 months, biological rep1	GSE42892	Adult (4m)	LV	NA	PLB KO	Adult	No	No
GSM1052978	PLB KO at 4 months, biological rep2	GSE42892	Adult (4m)	LV	NA	PLB KO	Adult	No	No
GSM1052979	PLB KO at 4 months, biological rep3	GSE42892	Adult (4m)	LV	NA	PLB KO	Adult	No	No
GSM1052980	Tm180/PLB KO at 4 months, biological rep1	GSE42892	Adult (4m)	LV	NA	Tm180/PLB KO	Adult	No	No
GSM1052981	Tm180/PLB KO at 4 months, biological rep2	GSE42892	Adult (4m)	LV	NA	Tm180/PLB KO	Adult	No	No
GSM1052982	Tm180/PLB KO at 4 months, biological rep3	GSE42892	Adult (4m)	LV	NA	Tm180/PLB KO	Adult	No	No
GSM1052983	NTG at 4 months, biological rep1	GSE42892	Adult (4m)	LV	NA	WT	Adult	Yes	No
GSM1052984	NTG at 4 months, biological rep2	GSE42892	Adult (4m)	LV	NA	WT	Adult	Yes	No
GSM1052985	NTG at 4 months, biological rep3	GSE42892	Adult (4m)	LV	NA	WT	Adult	Yes	No
GSM1052986	Tm180 at 4 months, biological rep1	GSE42892	Adult (4m)	LV	NA	Tm180	Adult	No	No
GSM1052987	Tm180 at 4 months, biological rep2	GSE42892	Adult (4m)	LV	NA	Tm180	Adult	No	No
GSM1052988	Tm180 at 4 months, biological rep3	GSE42892	Adult (4m)	LV	NA	Tm180	Adult	No	No
GSM863110	Heart female pbs 10 dpi rep1	GSE35182	Adult (7-9w)	Heart	Control (PBS)	WT	Adult	Yes	No
GSM863111	Heart female pbs 10 dpi rep2	GSE35182	Adult (7-9w)	Heart	Control (PBS)	WT	Adult	Yes	No
GSM863112	Heart female pbs 10 dpi rep3	GSE35182	Adult (7-9w)	Heart	Control (PBS)	WT	Adult	Yes	No
GSM863113	Heart male pbs 10 dpi rep1	GSE35182	Adult (7-9w)	Heart	Control (PBS)	WT	Adult	Yes	No
GSM863114	Heart male pbs 10 dpi rep2	GSE35182	Adult (7-9w)	Heart	Control (PBS)	WT	Adult	Yes	No
GSM863115	Heart male pbs 10 dpi rep3	GSE35182	Adult (7-9w)	Heart	Control (PBS)	WT	Adult	Yes	No
GSM863116	Heart female CVD3 10 dpi rep1	GSE35182	Adult (7-9w)	Heart	Coxsackievirus B3	WT	Adult	No	No
GSM863117	Heart female CVD3 10 dpi rep2	GSE35182	Adult (7-9w)	Heart	Coxsackievirus B3	WT	Adult	No	No
GSM863118	Heart female CVD3 10 dpi rep3	GSE35182	Adult (7-9w)	Heart	Coxsackievirus B3	WT	Adult	No	No
GSM863119	Heart male CVD3 10 dpi rep1	GSE35182	Adult (7-9w)	Heart	Coxsackievirus B3	WT	Adult	No	No
GSM863120	Heart male CVD3 10 dpi rep2	GSE35182	Adult (7-9w)	Heart	Coxsackievirus B3	WT	Adult	No	No
GSM863121	Heart male CVD3 10 dpi rep3	GSE35182	Adult (7-9w)	Heart	Coxsackievirus B3	WT	Adult	No	No
GSM863122	Heart female CVD3 90 dpi rep1	GSE35182	Adult (19-21w)	Heart	Coxsackievirus B3	WT	Adult	No	No
GSM863123	Heart female CVD3 90 dpi rep2	GSE35182	Adult (19-21w)	Heart	Coxsackievirus B3	WT	Adult	No	No
GSM863124	Heart female CVD3 90 dpi rep3	GSE35182	Adult (19-21w)	Heart	Coxsackievirus B3	WT	Adult	No	No
GSM863125	Heart female pbs 90 dpi rep1	GSE35182	Adult (19-21w)	Heart	Control (PBS)	WT	Adult	Yes	No
GSM863126	Heart female pbs 90 dpi rep2	GSE35182	Adult (19-21w)	Heart	Control (PBS)	WT	Adult	Yes	No
GSM863127	Heart female pbs 90 dpi rep3	GSE35182	Adult (19-21w)	Heart	Control (PBS)	WT	Adult	Yes	No
GSM863128	Heart male CVD3 90 dpi rep1	GSE35182	Adult (19-21w)	Heart	Coxsackievirus B3	WT	Adult	No	No
GSM863129	Heart male pbs 90 dpi rep1	GSE35182	Adult (19-21w)	Heart	Control (PBS)	WT	Adult	Yes	No
GSM863130	Heart male CVD3 90 dpi rep2	GSE35182	Adult (19-21w)	Heart	Coxsackievirus B3	WT	Adult	No	No
GSM863131	Heart male CVD3 90 dpi rep3	GSE35182	Adult (19-21w)	Heart	Coxsackievirus B3	WT	Adult	No	No
GSM863132	Heart male pbs 90 dpi rep2	GSE35182	Adult (19-21w)	Heart	Control (PBS)	WT	Adult	Yes	No
GSM863133	Heart male pbs 90 dpi rep3	GSE35182	Adult (19-21w)	Heart	Control (PBS)	WT	Adult	Yes	No
GSM480425	Tg(αMHC-MerCreMer), left ventricle, 1 ctrl injection, rep1	GSE19344	Adult	LV	NA	αMHC-MerCreMer	Adult	Yes	No
GSM480426	Tg(αMHC-MerCreMer), left ventricle, 1 ctrl injection, rep2	GSE19344	Adult	LV	NA	αMHC-MerCreMer	Adult	Yes	No
GSM480427	Tg(αMHC-MerCreMer), left ventricle, 1 ctrl injection, rep3	GSE19344	Adult	LV	NA	αMHC-MerCreMer	Adult	Yes	No
GSM480428	Tg(αMHC-MerCreMer), left ventricle, 1 TAM injection, rep1	GSE19344	Adult	LV	TAM	αMHC-MerCreMer	Adult	No	No
GSM480429	Tg(αMHC-MerCreMer), left ventricle, 1 TAM injection, rep2	GSE19344	Adult	LV	TAM	αMHC-MerCreMer	Adult	No	No
GSM480430	Tg(αMHC-MerCreMer), left ventricle, 1 TAM injection, rep3	GSE19344	Adult	LV	TAM	αMHC-MerCreMer	Adult	No	No
GSM480431	Tg(αMHC-MerCreMer), left ventricle, 4 ctrl injection, rep1	GSE19344	Adult	LV	NA	αMHC-MerCreMer	Adult	Yes	No
GSM480432	Tg(αMHC-MerCreMer), left ventricle, 4 ctrl injection, rep2	GSE19344	Adult	LV	NA	αMHC-MerCreMer	Adult	Yes	No
GSM480433	Tg(αMHC-MerCreMer), left ventricle, 4 ctrl injection, rep3	GSE19344	Adult	LV	NA	αMHC-MerCreMer	Adult	Yes	No
GSM480434	Tg(αMHC-MerCreMer), left ventricle, 4 TAM injection, rep1	GSE19344	Adult	LV	TAM	αMHC-MerCreMer	Adult	No	No
GSM480435	Tg(αMHC-MerCreMer), left ventricle, 4 TAM injection, rep2	GSE19344	Adult	LV	TAM	αMHC-MerCreMer	Adult	No	No
GSM480436	Tg(αMHC-MerCreMer), left ventricle, 4 TAM injection, rep3	GSE19344	Adult	LV	TAM	αMHC-MerCreMer	Adult	No	No
GSM480437	Wild type, left ventricle, 4 ctrl injection, rep1	GSE19344	Adult	LV	NA	WT	Adult	Yes	No
GSM480438	Wild type, left ventricle, 4 ctrl injection, rep2	GSE19344	Adult	LV	NA	WT	Adult	Yes	No
GSM480439	Wild type, left ventricle, 4 ctrl injection, rep3	GSE19344	Adult	LV	NA	WT	Adult	Yes	No
GSM480440	Wild type, left ventricle, 4 ctrl injection, rep4	GSE19344	Adult	LV	NA	WT	Adult	Yes	No
GSM480441	Wild type, left ventricle, 4 ctrl injection, rep5	GSE19344	Adult	LV	NA	WT	Adult	Yes	No
GSM480442	Wild type, left ventricle, 4 ctrl injection, rep6	GSE19344	Adult	LV	NA	WT	Adult	Yes	No
GSM480443	Wild type, left ventricle, 4 TAM injection, rep1	GSE19344	Adult	LV	TAM	WT	Adult	No	No
GSM480444	Wild type, left ventricle, 4 TAM injection, rep2	GSE19344	Adult	LV	TAM	WT	Adult	No	No
GSM480445	Wild type, left ventricle, 4 TAM injection, rep3	GSE19344	Adult	LV	TAM	WT	Adult	No	No
GSM1572021	Left ventricle sham plac rep1	GSE64476	Adult (2m)	LV	Placebo_sham	WT	Adult	Yes	No
GSM1572022	Left ventricle sham plac rep2	GSE64476	Adult (2m)	LV	Placebo_sham	WT	Adult	Yes	No
GSM1572023	Left ventricle sham plac rep3	GSE64476	Adult (2m)	LV	Placebo_sham	WT	Adult	Yes	No
GSM1572024	Left ventricle sham plac rep4	GSE64476	Adult (2m)	LV	Placebo_sham	WT	Adult	Yes	No
GSM1572025	Left ventricle sham FA rep1	GSE64476	Adult (2m)	LV	Folic acid_sham	WT	Adult	No	No
GSM1572026	Left ventricle sham FA rep2	GSE64476	Adult (2m)	LV	Folic acid_sham	WT	Adult	No	No
GSM1572027	Left ventricle sham FA rep3	GSE64476	Adult (2m)	LV	Folic acid_sham	WT	Adult	No	No
GSM1572028	Left ventricle sham FA rep4	GSE64476	Adult (2m)	LV	Folic acid_sham	WT	Adult	No	No
GSM1572029	Left ventricle DOXO plac rep1	GSE64476	Adult (2m)	LV	Placebo_Doxorubicin	WT	Adult	No	No
GSM1572030	Left ventricle DOXO plac rep2	GSE64476	Adult (2m)	LV	Placebo_Doxorubicin	WT	Adult	No	No
GSM1572031	Left ventricle DOXO plac rep3	GSE64476	Adult (2m)	LV	Placebo_Doxorubicin	WT	Adult	No	No
GSM1572032	Left ventricle DOXO plac rep4	GSE64476	Adult (2m)	LV	Placebo_Doxorubicin	WT	Adult	No	No
GSM1572033	Left ventricle DOXO plac rep5	GSE64476	Adult (2m)	LV	Placebo_Doxorubicin	WT	Adult	No	No
GSM1572034	Left ventricle DOXO plac rep6	GSE64476	Adult (2m)	LV	Placebo_Doxorubicin	WT	Adult	No	No
GSM1572035	Left ventricle DOXO FA rep1	GSE64476	Adult (2m)	LV	Folic acid_Doxorubicin	WT	Adult	No	No
GSM1572036	Left ventricle DOXO FA rep2	GSE64476	Adult (2m)	LV	Folic acid_Doxorubicin	WT	Adult	No	No
GSM1572037	Left ventricle DOXO FA rep3	GSE64476	Adult (2m)	LV	Folic acid_Doxorubicin	WT	Adult	No	No
GSM1572038	Left ventricle DOXO FA rep4	GSE64476	Adult (2m)	LV	Folic acid_Doxorubicin	WT	Adult	No	No
GSM1572039	Left ventricle DOXO FA rep5	GSE64476	Adult (2m)	LV	Folic acid_Doxorubicin	WT	Adult	No	No
GSM1572040	Left ventricle DOXO FA rep6	GSE64476	Adult (2m)	LV	Folic acid_Doxorubicin	WT	Adult	No	No
GSM554558	2 week iCMs-rep1	GSE22292	iCM	iCM	NA	aMHC-GFP	iCM	No	Yes
GSM554559	2 week iCMs-rep2	GSE22292	iCM	iCM	NA	aMHC-GFP	iCM	No	Yes
GSM554560	2 week iCMs-rep3	GSE22292	iCM	iCM	NA	aMHC-GFP	iCM	No	Yes
GSM554561	4 week iCMs-rep1	GSE22292	iCM	iCM	NA	aMHC-GFP	iCM	No	Yes
GSM554591	4 week iCMs-rep2	GSE22292	iCM	iCM	NA	aMHC-GFP	iCM	No	Yes
GSM554592	4 week iCMs-rep3	GSE22292	iCM	iCM	NA	aMHC-GFP	iCM	No	Yes
GSM554758	Neonatal cardiomyocytes-rep1	GSE22292	Neonate	CM	NA	aMHC-GFP	Neonate	No	Yes
GSM554759	Neonatal cardiomyocytes-rep2	GSE22292	Neonate	CM	NA	aMHC-GFP	Neonate	No	Yes
GSM554760	Neonatal cardiomyocytes-rep3	GSE22292	Neonate	CM	NA	aMHC-GFP	Neonate	No	Yes
GSM1225103	cKO.TAC 1	GSE50638	Adult (12-14w)	Heart	TAC	ZBTB17 cKO	Adult	No	No
GSM1225104	cKO.TAC 2	GSE50638	Adult (12-14w)	Heart	TAC	ZBTB17 cKO	Adult	No	No
GSM1225105	cKO.TAC 3	GSE50638	Adult (12-14w)	Heart	TAC	ZBTB17 cKO	Adult	No	No
GSM1225106	cKO.TAC 4	GSE50638	Adult (12-14w)	Heart	TAC	ZBTB17 cKO	Adult	No	No
GSM1225107	cKO.SHAM 1	GSE50638	Adult (12-14w)	Heart	Sham	ZBTB17 cKO	Adult	No	No
GSM1225108	cKO.SHAM 2	GSE50638	Adult (12-14w)	Heart	Sham	ZBTB17 cKO	Adult	No	No
GSM1225109	cKO.SHAM 3	GSE50638	Adult (12-14w)	Heart	Sham	ZBTB17 cKO	Adult	No	No
GSM1225110	cKO.SHAM 4	GSE50638	Adult (12-14w)	Heart	Sham	ZBTB17 cKO	Adult	No	No
GSM1225111	Control.TAC 1	GSE50638	Adult (12-14w)	Heart	TAC	WT	Adult	No	No
GSM1225112	Control.TAC 2	GSE50638	Adult (12-14w)	Heart	TAC	WT	Adult	No	No
GSM1225113	Control.TAC 3	GSE50638	Adult (12-14w)	Heart	TAC	WT	Adult	No	No
GSM1225114	Control.TAC 4	GSE50638	Adult (12-14w)	Heart	TAC	WT	Adult	No	No
GSM1225115	Control.SHAM 1	GSE50638	Adult (12-14w)	Heart	Sham	WT	Adult	Yes	No
GSM1225116	Control.SHAM 2	GSE50638	Adult (12-14w)	Heart	Sham	WT	Adult	Yes	No
GSM1225117	Control.SHAM 3	GSE50638	Adult (12-14w)	Heart	Sham	WT	Adult	Yes	No
GSM1225118	Control.SHAM 4	GSE50638	Adult (12-14w)	Heart	Sham	WT	Adult	Yes	No
GSM1172784	Heart microvascular endothelial cells s1	GSE48209	Adult	Endothelial cells	NA	WT	Adult	No	No
GSM1172787	Heart microvascular endothelial cells s2	GSE48209	Adult	Endothelial cells	NA	WT	Adult	No	No
GSM1172790	Heart microvascular endothelial cells s3	GSE48209	Adult	Endothelial cells	NA	WT	Adult	No	No
GSM1172793	Heart microvascular endothelial cells s4	GSE48209	Adult	Endothelial cells	NA	WT	Adult	No	No
GSM1172796	Heart microvascular endothelial cells s5	GSE48209	Adult	Endothelial cells	NA	WT	Adult	No	No
GSM360098	Heart_WT_rep1	GSE14414	E12	Heart	NA	WT	Mid	No	Yes
GSM360099	Heart_WT_rep2	GSE14414	E12	Heart	NA	WT	Mid	No	Yes
GSM360100	Heart_WT_rep3	GSE14414	E12	Heart	NA	WT	Mid	No	Yes
GSM360101	Heart_KO_rep1	GSE14414	E12	Heart	NA	Nkx2.5-Cre/Itgb1flox/flox	Mid	No	No
GSM360102	Heart_KO_rep2	GSE14414	E12	Heart	NA	Nkx2.5-Cre/Itgb1flox/flox	Mid	No	No
GSM360103	Heart_KO_rep3	GSE14414	E12	Heart	NA	Nkx2.5-Cre/Itgb1flox/flox	Mid	No	No
GSM360108	Embryo cardiomyocyte_rep1	GSE14414	E12-13 CM	CM	NA	Nkx2.5-YFP	Mid	No	Yes
GSM360109	Embryo cardiomyocyte_rep2	GSE14414	E12-13 CM	CM	NA	Nkx2.5-YFP	Mid	No	Yes
GSM360110	Embryo cardiomyocyte_rep3	GSE14414	E12-13 CM	CM	NA	Nkx2.5-YFP	Mid	No	Yes
GSM950326	Embryo Irx5+/- rep 01	GSE38826	E12	Endocardium	NA	Irx5+/-	Mid	No	No
GSM950327	Embryo Irx5+/- rep 02	GSE38826	E12	Endocardium	NA	Irx5+/-	Mid	No	No
GSM950328	Embryo Irx5+/- rep 03	GSE38826	E12	Endocardium	NA	Irx5+/-	Mid	No	No
GSM950329	Embryo Irx3-/-;Irx5+/- rep 01	GSE38826	E12	Endocardium	NA	Irx3-/-;Irx5+/-	Mid	No	No
GSM950330	Embryo Irx3-/-;Irx5+/- rep 02	GSE38826	E12	Endocardium	NA	Irx3-/-;Irx5+/-	Mid	No	No
GSM950331	Embryo Irx3-/-;Irx5+/- rep 03	GSE38826	E12	Endocardium	NA	Irx3-/-;Irx5+/-	Mid	No	No
GSM950332	Embryo Irx3-/-;Irx5+/- rep 04	GSE38826	E12	Endocardium	NA	Irx3-/-;Irx5+/-	Mid	No	No
GSM950333	Embryo Irx5-/- rep 01	GSE38826	E12	Endocardium	NA	Irx5-/-	Mid	No	No
GSM950334	Embryo Irx5-/- rep 02	GSE38826	E12	Endocardium	NA	Irx5-/-	Mid	No	No
GSM950335	Embryo Irx5-/- rep 03	GSE38826	E12	Endocardium	NA	Irx5-/-	Mid	No	No
GSM950336	Embryo Irx3-/-;Irx5-/- rep 01	GSE38826	E12	Endocardium	NA	Irx3-/-;Irx5-/-	Mid	No	No
GSM950337	Embryo Irx3-/-;Irx5-/- rep 02	GSE38826	E12	Endocardium	NA	Irx3-/-;Irx5-/-	Mid	No	No
GSM950338	Embryo Irx3-/-;Irx5-/- rep 03	GSE38826	E12	Endocardium	NA	Irx3-/-;Irx5-/-	Mid	No	No
GSM950339	Embryo Irx3-/-;Irx5-/- rep 04	GSE38826	E12	Endocardium	NA	Irx3-/-;Irx5-/-	Mid	No	No
GSM554832	Left ventricle, aorta banding, cxcr5 knockout, rep1	GSE22295	Adult	LV	TAC	Cxcr5 ko	Adult	No	No
GSM554833	Left ventricle, aorta banding, cxcr5 knockout, rep2	GSE22295	Adult	LV	TAC	Cxcr5 ko	Adult	No	No
GSM554834	Left ventricle, aorta banding, cxcr5 knockout, rep3	GSE22295	Adult	LV	TAC	Cxcr5 ko	Adult	No	No
GSM554835	Left ventricle, aorta banding, cxcr5 knockout, rep4	GSE22295	Adult	LV	TAC	Cxcr5 ko	Adult	No	No
GSM554836	Left ventricle, aorta banding, wildtype, rep1	GSE22295	Adult	LV	TAC	WT	Adult	Yes	No
GSM554837	Left ventricle, aorta banding, wildtype, rep2	GSE22295	Adult	LV	TAC	WT	Adult	Yes	No
GSM554838	Left ventricle, aorta banding, wildtype, rep3	GSE22295	Adult	LV	TAC	WT	Adult	Yes	No
GSM554839	Left ventricle, aorta banding, wildtype, rep4	GSE22295	Adult	LV	TAC	WT	Adult	Yes	No
GSM554840	Left ventricle, sham, cxcr5 knockout, rep1	GSE22295	Adult	LV	Sham	Cxcr5 ko	Adult	No	No
GSM554841	Left ventricle, sham, cxcr5 knockout, rep2	GSE22295	Adult	LV	Sham	Cxcr5 ko	Adult	No	No
GSM554842	Left ventricle, sham, cxcr5 knockout, rep3	GSE22295	Adult	LV	Sham	Cxcr5 ko	Adult	No	No
GSM554843	Left ventricle, sham, wildtype, rep1	GSE22295	Adult	LV	Sham	WT	Adult	Yes	No
GSM554844	Left ventricle, sham, wildtype, rep2	GSE22295	Adult	LV	Sham	WT	Adult	Yes	No
GSM554845	Left ventricle, sham, wildtype, rep3	GSE22295	Adult	LV	Sham	WT	Adult	Yes	No
GSM1324881	Mouse heart, control, replicate 1	GSE54838	Adult	Heart	NA	WT	Adult	Yes	No
GSM1324882	Mouse heart, control, replicate 2	GSE54838	Adult	Heart	NA	WT	Adult	Yes	No
GSM1324883	Mouse heart, control, replicate 3	GSE54838	Adult	Heart	NA	WT	Adult	Yes	No
GSM1324884	Mouse heart, control, replicate 4	GSE54838	Adult	Heart	NA	WT	Adult	Yes	No
GSM1324885	Mouse heart, IDH2 R140Q mutant, replicate 1	GSE54838	Adult	Heart	NA	IDH2 R140Q	Adult	No	No
GSM1324886	Mouse heart, IDH2 R140Q mutant, replicate 2	GSE54838	Adult	Heart	NA	IDH2 R140Q	Adult	No	No
GSM1324887	Mouse heart, IDH2 R140Q mutant, replicate 3	GSE54838	Adult	Heart	NA	IDH2 R140Q	Adult	No	No
GSM1324888	Mouse heart, IDH2 R140Q mutant, replicate 4	GSE54838	Adult	Heart	NA	IDH2 R140Q	Adult	No	No
GSM1324889	Mouse heart, IDH2 R172K mutant, replicate 1	GSE54838	Adult	Heart	NA	IDH2 R172K	Adult	No	No
GSM1324890	Mouse heart, IDH2 R172K mutant, replicate 2	GSE54838	Adult	Heart	NA	IDH2 R172K	Adult	No	No
GSM1324891	Mouse heart, IDH2 R172K mutant, replicate 3	GSE54838	Adult	Heart	NA	IDH2 R172K	Adult	No	No
GSM1324892	Mouse heart, IDH2 R172K mutant, replicate 4	GSE54838	Adult	Heart	NA	IDH2 R172K	Adult	No	No
GSM1262797	WT heart, CRE, biological rep1	GSE52317	Adult	Heart	NA	aMHC-Cre	Adult	Yes	No
GSM1262798	WT heart, CRE, biological rep2	GSE52317	Adult	Heart	NA	aMHC-Cre	Adult	Yes	No
GSM1262799	Gata4-flox heart, non-CRE, biological rep1	GSE52317	Adult	Heart	NA	Gata4 fl/fl	Adult	Yes	No
GSM1262800	Gata4-flox heart, non-CRE, biological rep2	GSE52317	Adult	Heart	NA	Gata4 fl/fl	Adult	Yes	No
GSM1262801	Gata4-KO heart, CRE, biological rep1	GSE52317	Adult	Heart	NA	aMHC-Cre; Gata4 fl/fl	Adult	No	No
GSM1262802	Gata4-KO heart, CRE, biological rep2	GSE52317	Adult	Heart	NA	aMHC-Cre; Gata4 fl/fl	Adult	No	No
GSM1262803	Gata4-KO heart, CRE, biological rep3	GSE52317	Adult	Heart	NA	aMHC-Cre; Gata4 fl/fl	Adult	No	No
GSM1262804	Gata6-flox heart, non-CRE, biological rep1	GSE52317	Adult	Heart	NA	Gata6 fl/fl	Adult	Yes	No
GSM1262805	Gata6-flox heart, non-CRE, biological rep2	GSE52317	Adult	Heart	NA	Gata6 fl/fl	Adult	Yes	No
GSM1262806	Gata6-KO heart, CRE, biological rep1	GSE52317	Adult	Heart	NA	aMHC-Cre; Gata6 fl/fl	Adult	No	No
GSM1262807	Gata6-KO heart, CRE, biological rep2	GSE52317	Adult	Heart	NA	aMHC-Cre; Gata6 fl/fl	Adult	No	No
GSM1262808	Gata6-KO heart, CRE, biological rep3	GSE52317	Adult	Heart	NA	aMHC-Cre; Gata6 fl/fl	Adult	No	No
GSM754729	Transaortic constriction left ventricle_3wk_ 1	GSE30428	Adult	LV	TAC	WT	Adult	No	No
GSM754730	Transaortic constriction left ventricle_3wk_ 2	GSE30428	Adult	LV	TAC	WT	Adult	No	No
GSM754731	Sham left ventricle_3wk_1	GSE30428	Adult	LV	Sham	WT	Adult	Yes	No
GSM754732	Sham left ventricle_3wk_2	GSE30428	Adult	LV	Sham	WT	Adult	Yes	No
GSM754733	Pulmonary artery clipping right ventricle_1wk_1	GSE30428	Adult	RV	Pulmonary artery clipping	WT	Adult	No	No
GSM754734	Pulmonary artery clipping right ventricle_1wk_2	GSE30428	Adult	RV	Pulmonary artery clipping	WT	Adult	No	No
GSM754735	Pulmonary artery clipping right ventricle_3wk_1	GSE30428	Adult	RV	Pulmonary artery clipping	WT	Adult	No	No
GSM754736	Pulmonary artery clipping right ventricle_3wk_2	GSE30428	Adult	RV	Pulmonary artery clipping	WT	Adult	No	No
GSM754737	Pulmonary artery clipping right ventricle_6wk_1	GSE30428	Adult	RV	Pulmonary artery clipping	WT	Adult	No	No
GSM754738	Pulmonary artery clipping right ventricle_6wk_2	GSE30428	Adult	RV	Pulmonary artery clipping	WT	Adult	No	No
GSM754739	Sham right ventricle_3wk_1	GSE30428	Adult	RV	Sham	WT	Adult	Yes	No
GSM754740	Sham right ventricle_3wk_2	GSE30428	Adult	RV	Sham	WT	Adult	Yes	No
GSM1538399	C26_heart 1	GSE63032	Adult (12-13w)	Heart	Colon cancer	WT	Adult	No	No
GSM1538400	C26_heart 2	GSE63032	Adult (12-13w)	Heart	Colon cancer	WT	Adult	No	No
GSM1538401	C26_heart 3	GSE63032	Adult (12-13w)	Heart	Colon cancer	WT	Adult	No	No
GSM1538402	NTB_heart 1	GSE63032	Adult (12-13w)	Heart	NA	WT	Adult	Yes	No
GSM1538403	NTB_heart 2	GSE63032	Adult (12-13w)	Heart	NA	WT	Adult	Yes	No
GSM1538404	NTB_heart 3	GSE63032	Adult (12-13w)	Heart	NA	WT	Adult	Yes	No
GSM450519	2mg/kg folate, control rep1	GSE18009	E10	Cardiac tissue	Folate	WT	Early	No	No
GSM450520	2mg/kg folate, control rep2	GSE18009	E10	Cardiac tissue	Folate	WT	Early	No	No
GSM450521	0mg/kg folate, control rep1	GSE18009	E10	Cardiac tissue	NA	WT	Early	Yes	No
GSM450522	0mg/kg folate, control rep2	GSE18009	E10	Cardiac tissue	NA	WT	Early	Yes	No
GSM450523	8mg/kg folate, control rep1	GSE18009	E10	Cardiac tissue	Folate	WT	Early	No	No
GSM450524	8mg/kg folate, control rep2	GSE18009	E10	Cardiac tissue	Folate	WT	Early	No	No
GSM450525	2mg/kg folate, TCE exposed rep1	GSE18009	E10	Cardiac tissue	Folate_TCE	WT	Early	No	No
GSM450526	2mg/kg folate, TCE exposed rep2	GSE18009	E10	Cardiac tissue	Folate_TCE	WT	Early	No	No
GSM450527	0mg/kg folate, TCE exposed rep1	GSE18009	E10	Cardiac tissue	TCE	WT	Early	No	No
GSM450528	0mg/kg folate, TCE exposed rep2	GSE18009	E10	Cardiac tissue	TCE	WT	Early	No	No
GSM450529	8mg/kg folate, TCE exposed rep1	GSE18009	E10	Cardiac tissue	Folate_TCE	WT	Early	No	No
GSM450530	8mg/kg folate, TCE exposed rep2	GSE18009	E10	Cardiac tissue	Folate_TCE	WT	Early	No	No
GSM1071418	PGC-1a-/- rep1	GSE43798	Adult (3m)	Cardiac biventricle	NA	PGC-1a-/-bf/f/MerCre	Adult	No	No
GSM1071419	PGC-1a-/- rep2	GSE43798	Adult (3m)	Cardiac biventricle	NA	PGC-1a-/-bf/f/MerCre	Adult	No	No
GSM1071420	PGC-1a-/- rep3	GSE43798	Adult (3m)	Cardiac biventricle	NA	PGC-1a-/-bf/f/MerCre	Adult	No	No
GSM1071421	PGC-1a-/- rep4	GSE43798	Adult (3m)	Cardiac biventricle	NA	PGC-1a-/-bf/f/MerCre	Adult	No	No
GSM1071422	PGC-1a-/- rep5	GSE43798	Adult (3m)	Cardiac biventricle	NA	PGC-1a-/-bf/f/MerCre	Adult	No	No
GSM1071423	PGC-1a-/-bf/f/MerCre rep1	GSE43798	Adult (3m)	Cardiac biventricle	Tam	PGC-1a-/-bf/f/MerCre	Adult	No	No
GSM1071424	PGC-1a-/-bf/f/MerCre rep2	GSE43798	Adult (3m)	Cardiac biventricle	Tam	PGC-1a-/-bf/f/MerCre	Adult	No	No
GSM1071425	PGC-1a-/-bf/f/MerCre rep3	GSE43798	Adult (3m)	Cardiac biventricle	Tam	PGC-1a-/-bf/f/MerCre	Adult	No	No
GSM1071426	PGC-1a-/-bf/f/MerCre rep4	GSE43798	Adult (3m)	Cardiac biventricle	Tam	PGC-1a-/-bf/f/MerCre	Adult	No	No
GSM1071427	PGC-1a-/-bf/f/MerCre rep5	GSE43798	Adult (3m)	Cardiac biventricle	Tam	PGC-1a-/-bf/f/MerCre	Adult	No	No
GSM1231744	2553	GSE50886	Adult	Transplanted heart	18h cold ischemia reperfusion	WT	Adult	No	No
GSM1231745	2554	GSE50886	Adult	Transplanted heart	18h cold ischemia reperfusion	WT	Adult	No	No
GSM1231746	2555	GSE50886	Adult	Transplanted heart	18h cold ischemia reperfusion	WT	Adult	No	No
GSM1231747	2556	GSE50886	Adult	Transplanted heart	18h cold ischemia reperfusion	WT	Adult	No	No
GSM1231748	2557	GSE50886	Adult	Transplanted heart	18h cold ischemia reperfusion	WT	Adult	No	No
GSM1462794	Heart Chd7fl/fl;Mesp1Cre E11.5 1	GSE59963	E11	Heart	NA	Mesp-Cre; Chd7fl/f	Early	No	No
GSM1462795	Heart Chd7fl/fl;Mesp1Cre E11.5 2	GSE59963	E11	Heart	NA	Mesp-Cre; Chd7fl/f	Early	No	No
GSM1462796	Heart Chd7fl/fl;Mesp1Cre E11.5 3	GSE59963	E11	Heart	NA	Mesp-Cre; Chd7fl/f	Early	No	No
GSM1462797	Heart Chd7fl/fl;Mesp1Cre E11.5 4	GSE59963	E11	Heart	NA	Mesp-Cre; Chd7fl/f	Early	No	No
GSM1462798	Heart WT E11.5 1	GSE59963	E11	Heart	NA	WT	Early	Yes	No
GSM1462799	Heart WT E11.5 2	GSE59963	E11	Heart	NA	WT	Early	Yes	No
GSM1462800	Heart WT E11.5 3	GSE59963	E11	Heart	NA	WT	Early	Yes	No
GSM1462801	Heart WT E11.5 4	GSE59963	E11	Heart	NA	WT	Early	Yes	No
GSM1462802	Heart Chd7fl/fl;Mesp1Cre E13.5 1	GSE59963	E13	Heart	NA	Mesp-Cre; Chd7fl/f	Mid	No	No
GSM1462803	Heart Chd7fl/fl;Mesp1Cre E13.5 2	GSE59963	E13	Heart	NA	Mesp-Cre; Chd7fl/f	Mid	No	No
GSM1462804	Heart Chd7fl/fl;Mesp1Cre E13.5 3	GSE59963	E13	Heart	NA	Mesp-Cre; Chd7fl/f	Mid	No	No
GSM1462805	Heart Chd7fl/fl;Mesp1Cre E13.5 4	GSE59963	E13	Heart	NA	Mesp-Cre; Chd7fl/f	Mid	No	No
GSM1462806	Heart WT E13.5 1	GSE59963	E13	Heart	NA	WT	Mid	Yes	No
GSM1462807	Heart WT E13.5 2	GSE59963	E13	Heart	NA	WT	Mid	Yes	No
GSM1462808	Heart WT E13.5 4	GSE59963	E13	Heart	NA	WT	Mid	Yes	No
GSM1462809	Heart WT E13.5 5	GSE59963	E13	Heart	NA	WT	Mid	Yes	No
GSM981461	WT RNA pooled from embryonic murine heart tissue	GSE39924	E11	RA	NA	WT	Early	No	No
GSM981462	KO RNA pooled from embryonic murine heart tissue	GSE39924	E11	RA	NA	KO_SHOX2	Early	No	No
