# Supplementary material for: Comparative Gene Expression Analysis of Mouse and Human Cardiac Maturation
Source: Genomics Proteomics Bioinformatics. 2016 Jul 16;14(4):207–15. doi: 10.1016/j.gpb.2016.04.004 (PMC4996857; doi:10.1016/j.gpb.2016.04.004)
Supplement: Supplementary Table S3 [file mmc4.xlsx]

## Sheet: Sheet1
Table S3 Summary of maturation-associated genes identified in mice
Mature	Immature
6720475J19Rik	2700094K13Rik
Abcc9	2810417H13Rik
Ablim1	Abracl
Acaa2	Acta2
Acad11	Actb
Acadl	Actg1
Acadm	Actn4
Acadvl	Actr3
Acat1	Ahcy
Aco2	Ahsp
Acot13	Akr1a1
Acsl1	Alas2
Acss1	Anp32b
Actc1	Anp32e
Actn2	Anxa2
Adck3	Arf1
Adhfe1	Arf4
Adprhl1	Arhgdia
Aes	Arl6ip1
Ak1	Armcx2
Aldh6a1	Atxn10
Aldoa	BC094435
Ank	Bex1
Ankrd23	Bex4
Aqp1	Btg1
Art3	Bzw1
Asb11	Calr
Asb15	Calu
Atp1a2	Capn6
Atp2a2	Capza1
Atp5b	Car2
Atp5c1	Casq1
Atp5d	Cbx3
Atp5f1	Cbx5
Atp5g1	Ccna2
Atp5g3	Ccnb2
Atp5h	Ccnd2
Atp5j	Ccnd3
Atp5j2	Cct2
Atp5l	Cct5
B2m	Cct6a
Bag3	Cct7
Bsg	Cct8
Casq2	Cd24a
Cat	Cdc20
Cav1	Cdc42
Ccng1	Cdca8
Cd36	Cdh11
Chchd10	Cdk1
Chchd3	Cdk4
Chpt1	Cdkn1c
Chrm2	Cfl1
Cisd1	Cited1
Ckm	Ckb
Ckmt2	Cks1b
Clic5	Cks2
Clip4	Clic1
Clu	Cnbp
Cmya5	Cnn1
Coq10a	Cnn2
Coq9	Cnn3
Corin	Col1a1
Coro6	Col1a2
COX1	Col3a1
COX2	Cox6a1
Cox4i1	Cox8a
Cox5a	Cse1l
Cox5b	Csrp1
Cox6a2	Csrp2
Cox6b1	Ddb1
Cox6c	Ddost
Cox7a1	Ddr1
Cox7b	Ddx39b
Cox8b	Dek
Cpt2	Dhx15
Crat	Dlk1
Crip2	Dpysl2
Cryab	Dpysl3
Cs	Dstn
Csrp3	Dynll1
Cst3	Eef1a1
Ctsd	Eef1b2
Cyc1	Eef1g
Cycs	Eef2
D10Jhu81e	Eif3e
Dcn	Eif3f
Decr1	Eif3i
Des	Eif4a1
Dgat2	Eif4ebp1
Dlat	Eif4h
Dmpk	Eif5a
Dsp	Elovl5
Dst	Eno1
Ech1	Erdr1
Echs1	Erh
Eci1	Ewsr1
Eef1a2	F2r
Emc2	Fabp5
Eno3	Fam162a
Ephx2	Fau
Etfa	Fkbp1a
Etfb	Fkbp9
Etfdh	Fn1
Fabp3	Fscn1
Fabp4	Fstl1
Fam174b	Gars
Fbxo40	Gm10252
Fh1	Gm10357
Fhl2	Gm6682
Fndc5	Gnb1
Fth1	Gnb2l1
Fuca2	Gpc3
Fxyd1	Gpx1
Fyco1	Gpx3
Gapdh	Grb10
Gbas	Gyg
Glul	H19
Got1	H2afx
Got2	H2afz
Gpam	Hacd1
Gsn	Hba-x
Gstk1	Hbb-bh1
Gstm1	Hbb-y
H2-D1	Hdac1
Hadh	Hint1
Hadha	Hist1h1a
Hadhb	Hist1h1b
Herpud1	Hist1h2ak
Hfe2	Hist1h2bb
Hibadh	Hist1h2bh
Hrc	Hist1h2bm
Hsdl2	Hk1
Hspb6	Hmga2
Hspb7	Hmgb2
Hspb8	Hmgn1
Idh2	Hn1
Idh3a	Hn1l
Idh3b	Hnrnpa0
Idh3g	Hnrnpa2b1
Ifitm3	Hnrnpab
Ifngr2	Hnrnpf
Igfbp7	Hnrnpk
Il10rb	Hnrnpl
Ivd	Hnrnpm
Jam2	Hnrnpu
Kcnip2	Hsd3b6
Ldhb	Hsp90aa1
Lmod2	Hsp90ab1
Lpin1	Hsp90b1
Lpl	Hspd1
Lrrc10	Id2
Lrrc2	Igf2
Lrtm1	Igf2r
Ly6a	Igfbp4
Malat1	Igfbp5
Map1lc3a	Ilk
Map1lc3b	Ipo5
Mb	Itm2a
Mcee	Itm2c
Mdh1	Klhdc3
Mdh2	Klhl13
Mfn1	Kpna2
Mfn2	Lbr
Mgp	Ldha
Mgst3	Lgals1
Mhrt	Limd2
Mpc1	Lrrc59
Mpc2	Mad2l1
Mrpl42	Maged1
Mt1	Maged2
Mybpc3	Magoh
Myh6	Mapk1ip1l
Myl12a	Marcks
Myl2	Marcksl1
Myl3	Matr3
Mylk4	Mcm2
Myom1	Mcm3
Myom2	Mcm5
Myoz2	Mcm6
Myzap	Mdk
Nampt	Mest
Nceh1	Mfap2
ND1	Mif
ND2	Mki67
ND3	Morf4l2
ND4L	Mrfap1
ND5	Mtch1
Ndrg2	Myh10
Ndufa1	Myh7
Ndufa10	Myl4
Ndufa12	Myl7
Ndufa13	Myl9
Ndufa3	n-R5s136
Ndufa4	Naca
Ndufa5	Ndn
Ndufa6	Nedd4
Ndufa8	Nedd8
Ndufa9	Ngfrap1
Ndufb10	Nme1
Ndufb11	Nono
Ndufb5	Npm1
Ndufb6	Nppa
Ndufb9	Npr3
Ndufc1	Nrep
Ndufs1	Nt5dc2
Ndufs2	Nucks1
Ndufs3	Nudt4
Ndufs4	Oaz1
Ndufs6	Ostc
Ndufs7	P4hb
Ndufs8	Pa2g4
Ndufv1	Pabpc1
Ndufv2	Pabpn1
Ndufv3	Paics
Neat1	Pam
Nfix	Pcbp1
Nme2	Pcbp2
Nnt	Pcna
Nrap	Pdia3
Obscn	Pdia6
Ogdh	Pdk3
Oxct1	Pdlim3
Pde4dip	Pebp1
Pdha1	Peg3
Pdk2	Pfn1
Pdk4	Pgam1
Pfkm	Pgk1
Phyh	Phpt1
Pink1	Plagl1
Pln	Plp2
Pnpla2	Postn
Popdc2	Ppib
Prdx3	Ppic
Prdx5	Ppp1ca
Psap	Ppp1r14b
Ptgds	Prdx2
Pygb	Prelid1
Pygm	Prmt1
Rcan2	Ptbp1
Rgs5	Ptma
Rpl3l	Ptn
Ryr2	Ranbp1
S100a1	Rbbp7
Sdha	Rbm8a
Sdhb	Rbmxl1
Sepp1	Rbp1
Serping1	Rcn1
Sgca	Rcn3
Sgcg	Rmrp
Sh3glb1	Rn7sk
Slc25a11	Rnps1
Slc25a12	Rny3
Slc2a4	Rpl10a
Smpd1	Rpl11
Sod2	Rpl13a
Sorbs1	Rpl18
Sparcl1	Rpl18a
Sqstm1	Rpl19
Srgn	Rpl22
Srl	Rpl22l1
Sucla2	Rpl27
Tacc2	Rpl3
Tcap	Rpl35
Tecr	Rpl38
Tecrl	Rpl4
Tmem182	Rpl6
Tmem65	Rpl7
Tnnc1	Rpl7a
Tnni3	Rpl8
Tnnt2	Rplp0
Tns1	Rplp2
Tpm1	Rpph1
Trim54	Rps10
Trp53inp2	Rps11
Ttn	Rps14
Tuba4a	Rps18
Tuba8	Rps19
Txlnb	Rps23
Txnip	Rps26
Uqcr11	Rps28
Uqcrb	Rps29
Uqcrc1	Rps3
Uqcrc2	Rps3a1
Uqcrfs1	Rps4x
Uqcrh	Rps5
Uqcrq	Rps7
Usmg5	Rps9
Vdac1	Rpsa
Vldlr	Rrm1
Xirp2	Rrm2
Yipf7	Sae1
Zbtb20	Scd2
Zfp106	Sec11a
	2016-09-02
	Serbp1
	Serp1
	Serpinh1
	Slc16a3
	Slc25a37
	Slc2a1
	Slc38a4
	Slc4a1
	Smc2
	Smc4
	Snrpd2
	Snrpe
	Snrpg
	Snx17
	Sox4
	Sparc
	Spcs1
	Srm
	Srsf1
	Srsf3
	Srsf6
	Ssr2
	Ssr3
	Ssrp1
	Stmn1
	Sub1
	Sumo2
	Synpo2l
	Tagln
	Tbca
	Tbrg1
	Tbx20
	Tceal8
	Tcp1
	Tmem176b
	Tmsb10
	Tmsb4x
	Tnni1
	Top2a
	Tpi1
	Tpm4
	Trim28
	Tspan6
	Tuba1a
	Tuba1b
	Tubb2b
	Tubb4b
	Tubb5
	Uba1
	Ube2c
	Ube2s
	Upk3b
	Vcan
	Vim
	Wbp5
	Xpo1
	Ywhab
	Ywhae
	Ywhah
	Ywhaq
	Ywhaz
