# Supplementary material for: Comparative Gene Expression Analysis of Mouse and Human Cardiac Maturation
Source: Genomics Proteomics Bioinformatics. 2016 Jul 16;14(4):207–15. doi: 10.1016/j.gpb.2016.04.004 (PMC4996857; doi:10.1016/j.gpb.2016.04.004)
Supplement: Supplementary Table S4 [file mmc5.xls]

## Sheet: mouse_immature_gene_KEGG.txt
Table S4 Summary of KEGG pathways enriched in immature cardiomyocyte related genes
Note: Count represents number of input genes involved in a pathway; % indicates percentage of involved genes (count) in total input genes; P values here refer to modified Fisher exact P value. Genes, list of involved genes; List total, number of input genes found in the gene list for KEGG pathway analysis by DAVID; Pop hits, number of genes involved in a pathway in the gene list for KEGG pathway …
Category	KEGG	Term	Count	%	P value	Genes	List total	Pop hits	Pop total	Fold enrichment	Bonferroni	Benjamini	FDR
KEGG_PATHWAY	mmu03010	Ribosome	35	10.2639	5.34798e-32	RPL18, RPL19, RPL35, RPLP2, RPL38, RPL22L1, RPS3, RPS26, RPS28, RPL7, RPS29, RPL6, RPLP0, RPL8, RPL3, FAU, RPL11, RPL10A, RPL7A, RPL4, RPS23, RPSA, RPS9, RPL27, RPS4X, RPS5, RPS7, RPS18, RPS19, RPL18A, RPL13A, RPL22, RPS14, RPS10, RPS11, KPNA2	152	89	5738	14.8455	5.45494e-30	5.45494e-30	5.95804e-29
KEGG_PATHWAY	mmu04110	Cell cycle	20	5.8651	5.88554e-10	CDK1, YWHAZ, YWHAB, CDC20, MCM2, CDK4, MCM3, YWHAE, MCM5, MCM6, CDKN1C, YWHAH, MAD2L1, CCNB2, HDAC1, CCND3, CCND2, PCNA, YWHAQ, CCNA2	152	128	5738	5.89844	6.00325e-08	3.00163e-08	6.55692e-07
KEGG_PATHWAY	mmu04510	Focal adhesion	14	4.10557	0.00201243	ACTB, MYL7, ACTN4, COL3A1, MYL9, ACTG1, CDC42, PPP1CA, CCND3, CCND2, ILK, COL1A2, COL1A1, FN1	152	198	5738	2.66919	0.185739	0.0661986	2.21925
KEGG_PATHWAY	mmu04114	Oocyte meiosis	10	2.93255	0.00311642	CDK1, PPP1CA, YWHAZ, YWHAH, CCNB2, MAD2L1, YWHAQ, YWHAB, CDC20, YWHAE	152	115	5738	3.28261	0.272667	0.0765077	3.41757
KEGG_PATHWAY	mmu03040	Spliceosome	10	2.93255	0.0051482	HNRNPM, HNRNPK, RBM8A, MAGOH, PCBP1, DHX15, SNRPD2, SNRPE, HNRNPU, SNRPG	152	124	5738	3.04435	0.409315	0.0999406	5.58807
KEGG_PATHWAY	mmu04810	Regulation of actin cytoskeleton	13	3.81232	0.0114992	ACTB, MYL7, ACTN4, MYL9, ACTG1, PFN1, CDC42, PPP1CA, CFL1, TMSB4X, F2R, FN1, MYH10	152	217	5738	2.26152	0.692633	0.178496	12.0896
KEGG_PATHWAY	mmu03030	DNA replication	5	1.46628	0.0127998	PCNA, MCM2, MCM3, MCM5, MCM6	152	35	5738	5.39286	0.73126	0.17115	13.3696
KEGG_PATHWAY	mmu05322	Systemic lupus erythematosus	8	2.34604	0.0183424	HIST1H2BB, HIST1H2BM, ACTN4, HIST1H2BH, H2AFZ, CBX3, H2AFX, HIST1H2AK	152	103	5738	2.93204	0.848671	0.210249	18.6366
KEGG_PATHWAY	mmu04722	Neurotrophin signaling pathway	9	2.6393	0.0207642	MAGED1, CDC42, YWHAZ, YWHAH, YWHAQ, YWHAB, NGFRAP1, YWHAE, ARHGDIA	152	130	5738	2.61346	0.882374	0.211643	20.8451
KEGG_PATHWAY	mmu04530	Tight junction	9	2.6393	0.0253898	ACTB, ACTG1, MYL7, CDC42, ACTN4, MYH7, CDK4, MYL9, MYH10	152	135	5738	2.51667	0.92743	0.230735	24.9123
KEGG_PATHWAY	mmu00010	Glycolysis / gluconeogenesis	6	1.75953	0.0326453	TPI1, LDHA, PGAM1, HK1, PGK1, ENO1	152	68	5738	3.33088	0.966135	0.26491	30.9101
KEGG_PATHWAY	mmu04115	p53 signaling pathway	6	1.75953	0.0344759	CDK1, CCNB2, CCND3, CCND2, RRM2, CDK4	152	69	5738	3.28261	0.972085	0.257859	32.3527
KEGG_PATHWAY	mmu00480	Glutathione metabolism	5	1.46628	0.047062	GPX1, SRM, RRM2, RRM1, GPX3	152	52	5738	3.62981	0.992679	0.314925	41.5526
KEGG_PATHWAY	mmu04120	Ubiquitin mediated proteolysis	8	2.34604	0.0665704	NEDD4, UBA1, DDB1, KLHL13, SAE1, CDC20, UBE2C, UBE2S	152	136	5738	2.22059	0.999112	0.394627	53.5819
KEGG_PATHWAY	mmu04914	Progesterone-mediated oocyte maturation	6	1.75953	0.0724469	HSP90AB1, CDK1, CCNB2, MAD2L1, HSP90AA1, CCNA2	152	85	5738	2.66471	0.999534	0.400342	56.7356
KEGG_PATHWAY	mmu04540	Gap junction	6	1.75953	0.0753659	CDK1, GM6682, TUBB2B, TUBB5, TUBA1A, TUBA1B	152	86	5738	2.63372	0.999662	0.393182	58.2285
