# Supplementary material for: Comparative Gene Expression Analysis of Mouse and Human Cardiac Maturation
Source: Genomics Proteomics Bioinformatics. 2016 Jul 16;14(4):207–15. doi: 10.1016/j.gpb.2016.04.004 (PMC4996857; doi:10.1016/j.gpb.2016.04.004)
Supplement: Supplementary Table S5 [file mmc6.xls]

## Sheet: mouse_mature_gene_KEGG.txt
Table S5 Summary of KEGG pathways enriched in mature cardiomyocyte related genes
Note: Count, number of input genes involved in a pathway; %, percentage of involved genes (count) in total input genes. P value, modified fisher exact P value; Genes, list of involved genes; List total, number of input genes found in the gene list for KEGG pathway analysis by DAVID; Pop hits, number of genes involved in a pathway in the gene list for KEGG pathway analysis; Pop total, number of ge…
Category	KEGG	Term	Count	%	P value	Genes	List total	Pop hits	Pop total	Fold enrichment	Bonferroni	Benjamini	FDR
KEGG_PATHWAY	mmu05012	Parkinson's disease	60	21.0526	8.69794e-59	UQCRC2, ATP5D, UQCRC1, ATP5B, CYC1, PINK1, UQCRFS1, COX5A, UQCRQ, COX5B, NDUFS7, NDUFS6, UQCR11, NDUFS4, NDUFS8, NDUFS3, ATP5H, NDUFS2, NDUFS1, ATP5J, ND1, NDUFB10, ND5, ND2, CYCS, ND3, COX4I1, NDUFC1, NDUFA10, COX6C, UQCRH, ATP5C1, UQCRB, NDUFB5, NDUFB6, NDUFB9, COX7B, ATP5G1, ATP5G3, COX6B1, NDUFA4, NDUFA5, NDUFA3, NDUFA8, COX7A1, COX8B, NDUFA9, NDUFA6, ATP5F1, NDUFA1, VDAC1, SDHA, NDUFV3, SDHB…	166	133	5738	15.5938	8.17607e-57	8.17607e-57	9.54155e-56
KEGG_PATHWAY	mmu00190	Oxidative phosphorylation	59	20.7018	6.56342e-58	UQCRC2, ATP5D, UQCRC1, ATP5B, CYC1, UQCRFS1, COX5A, UQCRQ, COX5B, NDUFS7, NDUFS6, UQCR11, NDUFS4, NDUFS8, ATP5L, NDUFS3, ATP5H, NDUFS2, NDUFS1, ATP5J, ND1, NDUFB10, ND5, ND2, ND3, COX4I1, NDUFC1, NDUFA10, COX6C, UQCRH, ATP5C1, UQCRB, NDUFB5, NDUFB6, NDUFB9, COX7B, ATP5G1, ATP5G3, COX6B1, NDUFA4, NDUFA5, ATP5J2, NDUFA3, NDUFA8, COX7A1, COX8B, NDUFA9, NDUFA6, ATP5F1, NDUFA1, SDHA, NDUFV3, SDHB, ND4…	166	130	5738	15.6878	6.16961e-56	3.08481e-56	7.19999e-55
KEGG_PATHWAY	mmu05010	Alzheimer's disease	56	19.6491	1.15373e-43	UQCRC2, ATP5D, UQCRC1, ATP5B, CYC1, UQCRFS1, COX5A, UQCRQ, COX5B, NDUFS7, NDUFS6, NDUFS4, UQCR11, NDUFS8, NDUFS3, ATP5H, NDUFS2, NDUFS1, ATP5J, NDUFB10, CYCS, COX4I1, NDUFC1, NDUFA10, COX6C, UQCRH, ATP5C1, UQCRB, NDUFB5, NDUFB6, NDUFB9, COX7B, ATP5G1, ATP5G3, COX6B1, GAPDH, NDUFA4, LPL, NDUFA5, NDUFA3, COX7A1, COX8B, NDUFA8, NDUFA9, NDUFA6, ATP5F1, NDUFA1, NDUFV3, SDHA, SDHB, ATP2A2, COX2, COX1, …	166	182	5738	10.6358	1.0845e-41	3.61501e-42	1.26562e-40
KEGG_PATHWAY	mmu05016	Huntington's disease	55	19.2982	3.38148e-42	UQCRC2, ATP5D, UQCRC1, ATP5B, CYC1, UQCRFS1, COX5A, UQCRQ, COX5B, NDUFS7, NDUFS6, NDUFS4, UQCR11, NDUFS8, NDUFS3, ATP5H, NDUFS2, NDUFS1, ATP5J, NDUFB10, CYCS, COX4I1, NDUFC1, NDUFA10, COX6C, UQCRH, ATP5C1, UQCRB, NDUFB5, NDUFB6, NDUFB9, COX7B, ATP5G1, ATP5G3, COX6B1, NDUFA4, NDUFA5, NDUFA3, COX7A1, COX8B, NDUFA8, NDUFA9, NDUFA6, ATP5F1, NDUFA1, VDAC1, SOD2, NDUFV3, SDHA, SDHB, COX2, COX1, NDUFV1,…	166	183	5738	10.3888	3.17859e-40	7.94648e-41	3.70945e-39
KEGG_PATHWAY	mmu04260	Cardiac muscle contraction	30	10.5263	1.01335e-25	UQCRC2, UQCRC1, MYL2, MYL3, TNNC1, COX7B, CYC1, UQCRFS1, COX5A, COX5B, TPM1, UQCRQ, UQCR11, COX6B1, ACTC1, COX8B, COX7A1, COX4I1, ATP1A2, MYH6, TNNI3, COX6C, TNNT2, ATP2A2, COX2, UQCRH, COX1, COX6A2, RYR2, UQCRB	166	78	5738	13.2947	9.52554e-24	1.90511e-24	1.11164e-22
KEGG_PATHWAY	mmu00020	Citrate cycle (TCA cycle)	15	5.26316	2.63968e-14	ACO2, CS, IDH3B, DLAT, OGDH, IDH3A, SDHA, SDHB, IDH3G, IDH2, FH1, PDHA1, SUCLA2, MDH2, MDH1	166	31	5738	16.7256	2.48379e-12	4.14002e-13	2.89879e-11
KEGG_PATHWAY	mmu05414	Dilated cardiomyopathy	16	5.61404	3.85936e-08	ACTC1, MYL2, TNNC1, MYL3, MYBPC3, MYH6, TNNI3, TTN, TPM1, TNNT2, DES, SGCG, ATP2A2, PLN, RYR2, SGCA	166	92	5738	6.01152	3.62779e-06	5.18256e-07	4.23367e-05
KEGG_PATHWAY	mmu00280	Valine, leucine and isoleucine degradation	12	4.21053	4.44785e-08	ACAA2, ALDH6A1, ACADM, IVD, MCEE, OXCT1, ECHS1, HADH, ACAT1, HIBADH, HADHA, HADHB	166	46	5738	9.01729	4.18097e-06	5.22622e-07	4.87924e-05
KEGG_PATHWAY	mmu05410	Hypertrophic cardiomyopathy (HCM)	15	5.26316	8.41922e-08	ACTC1, MYL2, TNNC1, MYL3, MYBPC3, MYH6, TNNI3, TTN, TPM1, TNNT2, DES, SGCG, ATP2A2, RYR2, SGCA	166	84	5738	6.17255	7.91403e-06	8.7934e-07	9.23578e-05
KEGG_PATHWAY	mmu00071	Fatty acid metabolism	11	3.85965	3.9397e-07	ACADVL, ACAA2, ACSL1, ACADM, CPT2, ECHS1, ACADL, HADH, ACAT1, HADHA, HADHB	166	45	5738	8.44953	3.70325e-05	3.70331e-06	0.00043218
KEGG_PATHWAY	mmu00640	Propanoate metabolism	9	3.15789	1.3467e-06	LDHB, ALDH6A1, ACSS1, ACADM, MCEE, ECHS1, SUCLA2, ACAT1, HADHA	166	30	5738	10.3699	0.000126582	1.15081e-05	0.00147731
KEGG_PATHWAY	mmu00062	Fatty acid elongation in mitochondria	5	1.75439	4.21816e-05	ACAA2, ECHS1, HADH, HADHA, HADHB	166	8	5738	21.6039	0.0039573	0.000330375	0.046263
KEGG_PATHWAY	mmu00620	Pyruvate metabolism	7	2.45614	0.00100709	LDHB, ACSS1, PDHA1, DLAT, ACAT1, MDH2, MDH1	166	41	5738	5.90156	0.0903668	0.0072592	1.09923
KEGG_PATHWAY	mmu03320	PPAR signaling pathway	9	3.15789	0.00181303	LPL, ACSL1, ACADM, CD36, CPT2, SORBS1, FABP3, FABP4, ACADL	166	79	5738	3.93793	0.156824	0.0121104	1.971
KEGG_PATHWAY	mmu00010	Glycolysis / Gluconeogenesis	8	2.80702	0.00317495	ALDOA, LDHB, ACSS1, ENO3, PDHA1, PFKM, DLAT, GAPDH	166	68	5738	4.06662	0.258381	0.0197308	3.42828
KEGG_PATHWAY	mmu00650	Butanoate metabolism	6	2.10526	0.00382899	OXCT1, ECHS1, PDHA1, HADH, ACAT1, HADHA	166	37	5738	5.60534	0.302753	0.0222864	4.1211
KEGG_PATHWAY	mmu00380	Tryptophan metabolism	6	2.10526	0.00539362	ECHS1, CAT, OGDH, HADH, ACAT1, HADHA	166	40	5738	5.18494	0.398526	0.0294616	5.7602
KEGG_PATHWAY	mmu00630	Glyoxylate and dicarboxylate metabolism	4	1.40351	0.00992499	ACO2, CS, MDH2, MDH1	166	16	5738	8.64157	0.608437	0.050756	10.3646
KEGG_PATHWAY	mmu05412	Arrhythmogenic right ventricular cardiomyopathy (ARVC)	7	2.45614	0.0202691	DES, ATP2A2, SGCG, DSP, RYR2, ACTN2, SGCA	166	75	5738	3.22618	0.854106	0.0963464	20.1192
KEGG_PATHWAY	mmu00310	Lysine degradation	5	1.75439	0.0292206	ECHS1, OGDH, HADH, ACAT1, HADHA	166	41	5738	4.2154	0.938435	0.130105	27.7706
KEGG_PATHWAY	mmu00330	Arginine and proline metabolism	5	1.75439	0.0650352	GOT2, GLUL, CKM, GOT1, CKMT2	166	53	5738	3.26097	0.998202	0.259928	52.178
