# Supplementary material for: Comparative Gene Expression Analysis of Mouse and Human Cardiac Maturation
Source: Genomics Proteomics Bioinformatics. 2016 Jul 16;14(4):207–15. doi: 10.1016/j.gpb.2016.04.004 (PMC4996857; doi:10.1016/j.gpb.2016.04.004)
Supplement: Supplementary Table S6 [file mmc7.xlsx]

## Sheet: Sheet1
Table S6 Summary of log fold changes in human
Note: Log fold changes of signal intensities of genes were calculated with GSE71148. Cells were color-coded as follows: mature status associated genes with higher expression in adult than fetus (red), mature status associated genes with lower expression in adult than fetus (orange),immature status associated genes with lower expression in adult than fetus (dark blue) and immature status associate…
Mature		Immature
Gene	Log fold change	Gene	Log fold change
MYOM2	3.42391	COL1A1	-3.42207
XIRP2	3.24158	TOP2A	-3.28481
PTGDS	2.87872	MDK	-3.09638
HFE2	2.7472	COL3A1	-2.93438
PDK4	2.49987	COL1A2	-2.8304
TMEM182	2.49748	CKS2	-2.76358
LPL	2.40764	HIST1H1B	-2.75379
TUBA4A	2.33817	POSTN	-2.6688
MYL2	2.33717	TUBB2B	-2.62649
NRAP	2.20797	BEX1	-2.4398
LRRC2	2.20258	MEST	-2.22605
CD36	2.13936	SLC16A3	-2.20976
CMYA5	2.13509	RBP1	-2.18149
SORBS1	2.06555	NREP	-2.10033
HSPB6	2.05404	HIST1H2BH	-2.02771
TCAP	1.91864	ALAS2	-1.98264
ART3	1.90773	MYL4	-1.90446
RGS5	1.89298	SOX4	-1.84018
ADCK3	1.88123	MARCKSL1	-1.82873
HSPB8	1.86732	CDC20	-1.80652
COQ10A	1.86313	UBE2C	-1.7297
GPAM	1.78317	CKS1B	-1.7291
ACSL1	1.7777	CDH11	-1.70687
ASB15	1.71504	FN1	-1.70036
CLIC5	1.68829	KLHL13	-1.69309
FNDC5	1.67727	DPYSL3	-1.66032
COX6A2	1.67349	H2AFZ	-1.62474
SGCG	1.6671	MAD2L1	-1.62132
MYOZ2	1.64923	RPPH1	-1.61926
MYZAP	1.63662	HMGB2	-1.61248
MYL12A	1.60288	MCM6	-1.58879
FABP4	1.58706	PEG3	-1.58323
NCEH1	1.58647	CCNA2	-1.54044
CHPT1	1.56703	ITM2C	-1.53557
HADHB	1.50687	HIST1H2BM	-1.48825
CLIP4	1.49639	RMRP	-1.48146
DES	1.48329	NME1	-1.46808
JAM2	1.44098	MIF	-1.46145
SEPP1	1.42607	ACTB	-1.45826
MB	1.40757	STMN1	-1.43515
FYCO1	1.39388	MAGED2	-1.43231
ACSS1	1.39181	VCAN	-1.40904
CKM	1.37347	KPNA2	-1.38672
RCAN2	1.3701	OSTC	-1.37247
PDE4DIP	1.35057	PCNA	-1.36131
SPARCL1	1.33925	CSRP2	-1.3403
MYH6	1.33324	ENO1	-1.33985
RPL3L	1.32441	HN1	-1.33502
COX7A1	1.30178	H19	-1.32381
IGFBP7	1.30086	SLC2A1	-1.32366
HRC	1.291	RPLP0	-1.30978
TECRL	1.26292	HMGN1	-1.29187
CASQ2	1.26229	TSPAN6	-1.28627
PHYH	1.25586	CCNB2	-1.27505
DCN	1.25157	ARL6IP1	-1.27143
ETFDH	1.23504	MCM2	-1.25908
PFKM	1.22955	RPS4X	-1.25078
GSN	1.2166	COX6A1	-1.24784
MFN2	1.19479	RRM1	-1.23301
ACADVL	1.19051	SAE1	-1.22707
ATP1A2	1.17843	MCM3	-1.22488
HADH	1.17692	CFL1	-1.21379
ACO2	1.14279	SMC4	-1.21124
SQSTM1	1.11398	TMSB10	-1.19207
SOD2	1.1126	VIM	-1.1911
OGDH	1.10984	MARCKS	-1.17044
GOT2	1.10684	EEF1A1	-1.16513
OXCT1	1.09454	CBX3	-1.13328
TNS1	1.08449	CBX5	-1.13236
SDHA	1.08222	GPC3	-1.12713
NDUFS1	1.08047	LDHA	-1.12689
PINK1	1.0713	MYL9	-1.11807
CKMT2	1.07	MYH10	-1.11114
MYL3	1.06643	TUBA1B	-1.09678
RYR2	1.0597	MYL7	-1.09449
ACAT1	1.02697	DYNLL1	-1.06958
SDHB	1.02621	FSCN1	-1.0671
TXLNB	1.00472	RPS9	-1.04473
BAG3	1.0012	SERPINH1	-1.03643
ACADM	0.988182	DEK	-1.03147
ABCC9	0.983477	RPL18A	-1.02194
PYGM	0.980972	PTBP1	-1.00232
TRIM54	0.980191	PFN1	-1.00143
FBXO40	0.979712	PABPC1	-0.98748
TNNI3	0.946423	TBX20	-0.981435
HSDL2	0.926261	RANBP1	-0.981119
DSP	0.922119	CCT2	-0.974156
MPC1	0.920817	RPS5	-0.957342
COQ9	0.917308	CDK1	-0.948204
UQCRB	0.914677	PTMA	-0.9322
CST3	0.909671	HIST1H1A	-0.925145
DLAT	0.878801	NT5DC2	-0.912834
DST	0.871024	PTN	-0.90781
TTN	0.863406	CAPZA1	-0.898003
TXNIP	0.848516	RPL3	-0.893704
SUCLA2	0.844607	RPS3	-0.890759
HERPUD1	0.843674	NONO	-0.884456
SRGN	0.840815	WBP5	-0.883345
AQP1	0.834031	AHSP	-0.883207
PLN	0.820296	RPS19	-0.878355
LMOD2	0.816525	CLIC1	-0.871271
MCEE	0.811317	RPL7A	-0.870533
NNT	0.808043	PPIB	-0.85369
USMG5	0.804472	ACTG1	-0.852603
ECHS1	0.801983	RPL4	-0.847192
SLC25A12	0.791859	ARMCX2	-0.840928
ABLIM1	0.791537	RPL18	-0.831212
PSAP	0.785511	RPS14	-0.818762
IDH2	0.780908	RPS29	-0.798908
ECH1	0.774175	SSR2	-0.798305
CHCHD10	0.772594	EIF3F	-0.787174
NDRG2	0.771433	FAU	-0.78421
NDUFS2	0.761398	SRSF6	-0.781282
NDUFA9	0.744775	CNN3	-0.777036
MYBPC3	0.740106	CDC42	-0.771288
SGCA	0.73985	EEF1G	-0.770235
SMPD1	0.73232	HNRNPK	-0.765996
ACTN2	0.73127	PAICS	-0.76404
FHL2	0.730107	MATR3	-0.761745
UQCRC2	0.729463	YWHAQ	-0.76101
DECR1	0.727383	PGAM1	-0.759346
SERPING1	0.722742	EIF4A1	-0.758437
CYC1	0.722682	RPL8	-0.753423
OBSCN	0.717026	ABRACL	-0.749538
UQCRFS1	0.711656	ANXA2	-0.742532
PDHA1	0.71057	MAGED1	-0.740452
ACAA2	0.707051	CNN2	-0.739533
ETFB	0.705359	GNB2L1	-0.728027
GOT1	0.699479	SEPT2	-0.723272
FABP3	0.692728	ID2	-0.709812
ATP2A2	0.685528	SLC25A37	-0.709283
NDUFV2	0.676869	KLHDC3	-0.704826
ADHFE1	0.670057	SNRPE	-0.703339
BSG	0.662706	TUBA1A	-0.701829
ADPRHL1	0.659255	CSE1L	-0.685785
NDUFB10	0.656384	FKBP1A	-0.68445
IDH3B	0.65097	EIF3I	-0.678478
AK1	0.639808	PRELID1	-0.675783
VLDLR	0.638178	HNRNPL	-0.674433
MPC2	0.636654	BEX4	-0.671788
NDUFC1	0.636491	BZW1	-0.669856
KCNIP2	0.635415	NPPA	-0.662318
ATP5F1	0.618051	PPIC	-0.656669
COX4I1	0.613164	PRMT1	-0.656425
CS	0.606954	MCM5	-0.64755
LDHB	0.574869	RPL19	-0.646092
NAMPT	0.567718	RPL6	-0.640897
IVD	0.567442	HSPD1	-0.639854
ZBTB20	0.567293	CDK4	-0.628479
ALDH6A1	0.56593	RNPS1	-0.625573
LPIN1	0.552895	AKR1A1	-0.623542
MGP	0.551576	RPS18	-0.616722
CRYAB	0.550423	MORF4L2	-0.610593
NDUFA4	0.545173	HNRNPAB	-0.609984
MYOM1	0.540546	IGF2	-0.603749
ACAD11	0.538791	SSRP1	-0.602896
TACC2	0.535367	ANP32B	-0.601107
ATP5G1	0.53105	ERH	-0.599501
ATP5C1	0.53075	RPL22	-0.598433
UQCRC1	0.528959	AHCY	-0.593204
NDUFV3	0.525724	GPX1	-0.590295
UQCRQ	0.509517	SUMO2	-0.590148
S100A1	0.508093	XPO1	-0.584544
COX5A	0.493235	PCBP2	-0.581225
NDUFB9	0.490503	YWHAZ	-0.579104
ATP5J	0.488176	CDCA8	-0.578009
ASB11	0.472248	FSTL1	-0.574621
HIBADH	0.469411	RPL27	-0.573173
NDUFS8	0.460071	DDX39B	-0.569421
HSPB7	0.460018	RPL13A	-0.565249
MDH2	0.459973	RPS26	-0.554606
NDUFA8	0.458999	RPSA	-0.549018
IDH3G	0.44857	SRSF1	-0.543862
GBAS	0.446784	RCN1	-0.5418
PYGB	0.439899	CALR	-0.533884
MAP1LC3B	0.437621	HSP90B1	-0.529707
NDUFA1	0.433422	P4HB	-0.523219
NDUFS3	0.428275	SNRPD2	-0.52215
NDUFA5	0.42367	HMGA2	-0.522147
FXYD1	0.420475	SEC11A	-0.518626
ENO3	0.414719	PA2G4	-0.515434
GSTK1	0.408452	RPL7	-0.513524
CTSD	0.405542	RRM2	-0.510839
EEF1A2	0.403225	PABPN1	-0.506426
MAP1LC3A	0.40214	TCEAL8	-0.505884
NDUFS4	0.40199	RPS11	-0.503117
COX7B	0.401276	YWHAE	-0.498028
NDUFV1	0.396573	DHX15	-0.496535
EPHX2	0.38234	HIST1H2AK	-0.490436
LRRC10	0.381711	CNN1	-0.486944
PRDX3	0.362309	EIF3E	-0.484185
CHCHD3	0.360743	RN7SK	-0.481013
ALDOA	0.35766	RPL10A	-0.477745
UQCRH	0.353937	RBM8A	-0.475117
DMPK	0.352903	PPP1CA	-0.47031
COX5B	0.352132	SERBP1	-0.45948
NDUFS7	0.341035	HNRNPA0	-0.448116
CPT2	0.337866	ACTA2	-0.444963
CRAT	0.337349	YWHAH	-0.4427
MDH1	0.330503	SRSF3	-0.43111
CHRM2	0.329248	CCT6A	-0.427887
SLC25A11	0.325096	TAGLN	-0.427111
ATP5G3	0.324896	MAGOH	-0.424742
VDAC1	0.323189	RPS23	-0.422995
ATP5B	0.313347	EEF1B2	-0.419452
SRL	0.313223	RPL38	-0.413487
NFIX	0.303676	CCT7	-0.404084
GLUL	0.300139	SLC4A1	-0.396693
NDUFA12	0.293692	BTG1	-0.393369
NDUFB5	0.292524	RPS10	-0.384318
ETFA	0.290375	SMC2	-0.378861
GSTM1	0.284138	GNB1	-0.374512
B2M	0.282254	CCT8	-0.361692
COX6B1	0.266315	HINT1	-0.356668
COX6C	0.233216	LBR	-0.352207
IDH3A	0.232442	NGFRAP1	-0.351749
ATP5L	0.2305	HNRNPM	-0.33519
HADHA	0.226228	PDIA6	-0.333093
TNNT2	0.220953	TRIM28	-0.331819
ACTC1	0.217866	ANP32E	-0.315976
EMC2	0.193017	TBCA	-0.314753
ATP5H	0.187542	EIF5A	-0.311852
CISD1	0.186807	RBBP7	-0.299471
ACOT13	0.177078	HDAC1	-0.297146
TMEM65	0.16012	ARF4	-0.291887
UQCR11	0.14881	YWHAB	-0.285373
NDUFA3	0.142637	PHPT1	-0.285049
POPDC2	0.133497	DDB1	-0.284839
CYCS	0.131133	HNRNPA2B1	-0.284439
TPM1	0.130497	TMEM176B	-0.281647
TNNC1	0.126045	UBA1	-0.261827
FAM174B	0.114377	PLAGL1	-0.261025
ATP5J2	0.0847159	HN1L	-0.255387
MGST3	0.0515921	NUCKS1	-0.248789
SH3GLB1	0.044288	HNRNPF	-0.238906
CAV1	0.0364245	TPM4	-0.237754
NDUFB6	0.0120734	PRDX2	-0.237224
CAT	-0.0113264	NACA	-0.226885
PRDX5	-0.0132088	SUB1	-0.222067
NDUFB11	-0.0218698	DDOST	-0.217124
NDUFA13	-0.023571	GARS	-0.216479
MRPL42	-0.0296678	CALU	-0.206469
CSRP3	-0.0327913	RPL11	-0.2056
ATP5D	-0.0349531	TPI1	-0.203216
TECR	-0.03691	EIF4EBP1	-0.196385
ECI1	-0.0557175	MKI67	-0.192903
MFN1	-0.0609392	IPO5	-0.190856
NDUFA6	-0.0629967	PLP2	-0.189766
IFITM3	-0.0844843	MFAP2	-0.178646
FUCA2	-0.0912577	ACTR3	-0.177531
CRIP2	-0.0982158	EWSR1	-0.16989
CORIN	-0.0983933	NEDD8	-0.168017
NDUFA10	-0.188895	ILK	-0.16335
AES	-0.201624	TCP1	-0.158891
MALAT1	-0.225966	SNX17	-0.158774
IFNGR2	-0.236635	LRRC59	-0.151227
FTH1	-0.300701	PCBP1	-0.150195
IL10RB	-0.417987	RPLP2	-0.149853
GAPDH	-0.46592	CSRP1	-0.147742
CORO6	-0.514405	NDN	-0.137335
CCNG1	-0.546983	MRFAP1	-0.13039
NME2	-0.638101	ACTN4	-0.129088
		DDR1	-0.126253
		SNRPG	-0.115713
		SRM	-0.115288
		NEDD4	-0.114679
		ATXN10	-0.113507
		NPM1	-0.109367
		RPS28	-0.108334
		PPP1R14B	-0.107096
		HK1	-0.0997718
		ARF1	-0.0933172
		EEF2	-0.0910254
		PDK3	-0.0905858
		MTCH1	-0.0798312
		HSP90AA1	-0.0773632
		DLK1	-0.0650474
		SERP1	-0.0547125
		PAM	-0.0243572
		NPR3	-0.0218436
		RPL35	-0.0217608
		OAZ1	-0.0163487
		IGFBP4	-0.0129598
		CCT5	-0.00328574
		MAPK1IP1L	-0.00122786
		ARHGDIA	-0.000945589
		RBMXL1	0.00396578
		IGFBP5	0.0165536
		PGK1	0.0216902
		TMSB4X	0.0260184
		RPS7	0.0517745
		SPCS1	0.0688717
		SSR3	0.0741309
		FKBP9	0.0776816
		LGALS1	0.0876617
		EIF4H	0.0878279
		FABP5	0.0882065
		SPARC	0.0904025
		HSP90AB1	0.154048
		TBRG1	0.16447
		TUBB4B	0.210048
		CASQ1	0.213299
		COX8A	0.229342
		CDKN1C	0.237935
		CCND2	0.263205
		FAM162A	0.265491
		ELOVL5	0.290442
		RNY3	0.334147
		NUDT4	0.349373
		CNBP	0.360183
		PDLIM3	0.37857
		ITM2A	0.392707
		CCND3	0.454575
		GRB10	0.46679
		DSTN	0.497037
		IGF2R	0.503483
		DPYSL2	0.537939
		SYNPO2L	0.651351
		CKB	0.715668
		F2R	0.722781
		PEBP1	0.807839
		HNRNPU	1.01849
		GPX3	1.50433
		MYH7	1.8268
