# Supplementary material for: Comparative Gene Expression Analysis of Mouse and Human Cardiac Maturation
Source: Genomics Proteomics Bioinformatics. 2016 Jul 16;14(4):207–15. doi: 10.1016/j.gpb.2016.04.004 (PMC4996857; doi:10.1016/j.gpb.2016.04.004)
Supplement: Supplementary Table S7 [file mmc8.xls]

## Sheet: Sheet1
Table S7 Probe-gene conversion table
Gene symbol	Merged IDs	Probe number	Not selected
Copg1	1416017_at	3	1415670_at/1429575_at
Atp6v0d1	1415671_at	1	NA
Golga7	1415672_at	1	NA
Psph	1415673_at	1	NA
Trappc4	1415674_a_at	2	1429632_at/1429632_at
Dpm2	1415675_at	1	NA
Psmb5	1415676_a_at	1	NA
Dhrs1	1415677_at	1	NA
Ppm1a	1425537_at	8	1415678_at/1417221_at/1429500_at/1429501_s_at/1443903_at/1451943_a_at/1453171_s_at
Psenen	1415679_at	1	NA
Anapc1	1434443_at	5	1415680_at/1417570_at/1434444_s_at/1444271_at
Mrpl43	1415681_at	1	NA
Xpo7	1439411_a_at	8	1415682_at/1432573_at/1435814_at/1442836_at/1443089_at/1446826_at/1454281_at
Nmt1	1454941_at	3	1415683_at/1418082_at
Atg5	1418235_at	3	1415684_at/1418236_s_at
Mtif2	1415685_at	1	NA
Rab14	1419245_at	7	1415686_at/1419243_at/1419244_a_at/1419246_s_at/1439687_at/1441992_at
Psap	1421813_a_at	2	1415687_a_at/1415687_a_at
Ube2g1	1455094_s_at	2	1415688_at/1415688_at
Zkscan3	1437892_at	3	1415689_s_at/1422551_at
Mrpl27	1442299_at	2	1415690_at/1415690_at
Dlg1	1450768_at	3	1415691_at/1445798_at
Canx	1422845_at	3	1415692_s_at/1428935_at
Derl1	1423082_at	4	1415693_at/1433563_s_at/1437723_s_at
Wars	1415694_at	4	1425106_a_at/1434813_x_at/1437832_x_at
Psma1	1458292_at	4	1415695_at/1436769_at/1436770_x_at
Sar1a	1423720_a_at	2	1415696_at/1415696_at
G3bp2	1421323_a_at	3	1415697_at/1423758_at
Golm1	1415698_at	1	NA
Gps1	1415699_a_at	1	NA
Ssr3	1447053_x_at	2	1415700_a_at/1415700_a_at
Ctbp1	1415702_a_at	1	NA
Huwe1	1424949_at	5	1415703_at/1443183_at/1444279_at/1448056_at
Cdv3	1451100_a_at	4	1415704_a_at/1440332_at/1442499_at
Smim7	1426647_at	3	1415705_at/1426646_at
Copa	1437274_at	2	1415706_at/1415706_at
Anapc2	1415707_at	1	NA
Tug1	1415708_at	2	1426771_at/1426771_at
Gbf1	1438207_at	5	1415709_s_at/1415757_at/1432676_at/1432677_at
Cox18	1415710_at	1	NA
Arfgef1	1415711_at	2	1437104_at/1437104_at
Zranb1	1427200_at	3	1415712_at/1436228_at
Ddx24	1415713_a_at	2	1441631_at/1441631_at
Snrnp27	1460697_s_at	2	1415714_a_at/1415714_a_at
Tmem129	1431015_at	2	1415715_at/1415715_at
Rnf220	1415717_at	4	1440297_at/1443791_at/1453773_at
Sap30l	1415718_at	1	NA
Armc1	1451638_s_at	3	1415719_s_at/1446369_at
Mad2l1bp	1415720_s_at	1	NA
Naa60	1415721_a_at	1	NA
Vta1	1441646_at	2	1415722_a_at/1415722_a_at
Eif5	1454663_at	5	1415723_at/1433631_at/1454664_a_at/1456256_at
Cdc42	1435807_at	4	1415724_a_at/1449574_a_at/1460708_s_at
Rrn3	1415725_at	1	NA
Ankrd17	1436775_a_at	6	1415726_at/1421220_at/1445826_at/1454763_at/1459952_at
Apoa1bp	1415727_at	1	NA
Pabpn1	1422849_a_at	4	1415728_at/1422848_a_at/1422850_at
Pdpk1	1416501_at	2	1415729_at/1415729_at
Cpsf7	1453356_at	2	1415730_at/1415730_at
Angel2	1455362_at	6	1415731_at/1431606_a_at/1437050_s_at/1448360_s_at/1453741_x_at
Abhd16a	1415732_at	2	1460709_a_at/1460709_a_at
Rab7	1448159_at	2	1415734_at/1415734_at
Ddb1	1415735_at	1	NA
Pfdn5	1460637_s_at	5	1415736_at/1422297_at/1438357_at/1438358_x_at
Rfk	1416229_at	3	1415737_at/1416230_at
Txndc12	1415738_at	1	NA
Rbm42	1415739_at	3	1454183_at/1460641_a_at
Psmc5	1415740_at	1	NA
Tmem165	1415741_at	1	NA
Aup1	1415742_at	1	NA
Hdac5	1415743_at	1	NA
Pfdn6	1415744_at	1	NA
Dscr3	1415745_a_at	1	NA
Cic	1415746_at	1	NA
Riok3	1460670_at	4	1415747_s_at/1419981_at/1422650_a_at
Dctn5	1415748_a_at	2	1458247_s_at/1458247_s_at
Rragc	1415749_a_at	1	NA
Tbl3	1415750_at	3	1447660_at/1447782_x_at
Hp1bp3	1439845_at	2	1415751_at/1415751_at
BC031181	1415752_at	1	NA
Abhd17a	1442883_s_at	3	1415753_at/1458474_at
Polr2f	1427402_at	2	1415754_at/1415754_at
Ube2v1	1415755_a_at	2	1444523_s_at/1444523_s_at
Snapin	1426578_s_at	2	1415756_a_at/1415756_a_at
Fryl	1415758_at	4	1427199_at/1444520_at/1458233_at
Lamtor5	1436152_a_at	2	1415759_a_at/1415759_a_at
Atox1	1415760_s_at	4	1446802_at/1460639_a_at/1460640_at
Mrpl52	1415761_at	4	1415762_x_at/1455366_at/1460701_a_at
Tmem234	1425054_a_at	2	1415763_a_at/1415763_a_at
Hnrnpul2	1434551_at	2	1415765_at/1415765_at
Sec22b	1415766_at	2	1449063_at/1449063_at
Ythdf1	1437102_at	3	1415767_at/1437456_x_at
Ube2r2	1415768_a_at	2	1444460_at/1444460_at
Itch	1459332_at	4	1415769_at/1431316_at/1440582_at
Wdr6	1455940_x_at	2	1415770_at/1415770_at
Ncl	1415772_at	4	1415771_at/1415773_at/1456528_x_at
Elp2	1438179_s_at	2	1415774_at/1415774_at
Rbbp7	1456227_x_at	2	1415775_at/1415775_at
Aldh3a2	1415776_at	1	NA
Pnliprp1	1415777_at	1	NA
Morf4l2	1439413_x_at	4	1415778_at/1439432_x_at/1456743_x_at
Actg1	1415779_s_at	1	NA
Armcx2	1456739_x_at	3	1415780_a_at/1437849_x_at
Sumo2	1415782_at	2	1415781_a_at/1415781_a_at
Vps35	1415784_at	2	1415783_at/1415783_at
Cct8	1415785_a_at	2	1436973_at/1436973_at
Pgc	1415786_at	1	NA
Ganab	1415787_at	2	1437812_x_at/1437812_x_at
Rnf34	1415791_at	1	NA
Rbck1	1415792_at	1	NA
Pnpo	1415793_at	1	NA
Spin1	1436809_a_at	4	1415794_a_at/1415795_at/1460164_at
Ddr1	1456226_x_at	8	1415797_at/1415798_at/1435820_x_at/1437619_x_at/1438367_x_at/1439382_x_at/1459990_at
Wbp11	1430987_s_at	3	1415799_at/1447401_at
Gja1	1438650_x_at	6	1415800_at/1415801_at/1437992_x_at/1438945_x_at/1438973_x_at
Slc16a1	1415802_at	2	1446274_at/1446274_at
Cx3cl1	1415803_at	4	1415804_at/1421610_at/1441884_x_at
Clps	1415805_at	2	1438612_a_at/1438612_a_at
Plat	1415806_at	2	1458553_at/1458553_at
Srsf2	1452439_s_at	4	1415807_s_at/1427504_s_at/1427816_at
Tpbpa	1415809_at	3	1415808_at/1438190_x_at
Uhrf1	1415810_at	2	1415811_at/1415811_at
Gsn	1456312_x_at	6	1415812_at/1436991_x_at/1437171_x_at/1456568_at/1456569_x_at
Api5	1439214_a_at	5	1415813_at/1437053_x_at/1437593_x_at/1443112_at
Atp6v1b2	1415814_at	4	1419883_s_at/1446465_at/1449649_at
Trim27	1456375_x_at	6	1415815_at/1438376_s_at/1441051_at/1448101_s_at/1457051_at
Cct7	1415816_at	2	1415817_s_at/1415817_s_at
Anxa6	1429246_a_at	4	1415818_at/1429247_at/1442288_at
Ppp2r1a	1415819_a_at	5	1438174_x_at/1438383_x_at/1438991_x_at/1455929_x_at
Nono	1415820_x_at	4	1431239_at/1447160_at/1448103_s_at
Nptn	1415821_at	2	1441457_at/1441457_at
Scd2	1415823_at	3	1415822_at/1415824_at
Atp6v1h	1415826_at	3	1447659_x_at/1457639_at
Serp1	1415828_a_at	2	1415827_a_at/1415827_a_at
Lbr	1415829_at	1	NA
Orc5	1415830_at	1	NA
Psmd2	1415831_at	2	1443477_at/1443477_at
Agtr2	1415832_at	1	NA
Rps29	1437413_x_at	3	1415833_x_at/1438859_x_at
Dusp6	1415834_at	1	NA
Prl3b1	1415835_at	1	NA
Aldh18a1	1437325_x_at	5	1415836_at/1435855_x_at/1437333_x_at/1437620_x_at
Klk1	1460050_x_at	4	1415837_at/1448107_x_at/1455977_x_at
Serinc1	1454811_a_at	4	1415838_at/1437513_a_at/1448108_at
Npm1	1432416_a_at	2	1415839_a_at/1415839_a_at
Elovl5	1437211_x_at	2	1415840_at/1415840_at
Dync1i2	1415841_at	1	NA
Mlst8	1415843_at	2	1415842_at/1415842_at
Syt4	1415845_at	2	1415844_at/1415844_at
Ldhc	1415847_at	2	1415846_a_at/1415846_a_at
Prl3d1	1415848_at	1	NA
Stmn1	1448113_at	2	1415849_s_at/1415849_s_at
Rasa3	1415850_at	1	NA
Def8	1415853_at	1	NA
Kitl	1415855_at	4	1415854_at/1426152_a_at/1448117_at
Emb	1415856_at	2	1415857_at/1415857_at
Eif3c	1415859_at	4	1415858_at/1456083_x_at/1456374_x_at
Kpna2	1415860_at	1	NA
Tyrp1	1415862_at	3	1415861_at/1439409_x_at
Eif4g2	1428362_at	5	1415863_at/1428363_at/1452758_s_at/1458431_at
Bpgm	1415864_at	3	1415865_s_at/1448119_at
Unc45a	1455912_x_at	4	1415866_at/1458824_at/1459867_x_at
Cct4	1430034_at	7	1415867_at/1415868_at/1433447_x_at/1438560_x_at/1456082_x_at/1456572_x_at
Trim28	1456308_x_at	2	1415869_a_at/1415869_a_at
Calu	1415870_at	2	1441477_at/1441477_at
Tgfbi	1456250_x_at	4	1415871_at/1437463_x_at/1448123_s_at
Hnrnph1	1437267_x_at	2	1415872_at/1415872_at
Actr1a	1459855_x_at	4	1415873_a_at/1457970_at/1458696_at
Spry1	1415874_at	1	NA
Rps26	1415876_a_at	1	NA
Dpysl3	1415877_at	2	1438789_s_at/1438789_s_at
Rrm1	1415878_at	3	1440073_at/1448127_at
Rplp2	1415879_a_at	1	NA
Lamp1	1415880_a_at	1	NA
Ghitm	1415881_at	2	1415882_at/1415882_at
Cela3b	1415884_at	4	1415883_a_at/1435611_x_at/1437326_x_at
Chgb	1415885_at	1	NA
Sh2d3c	1415886_at	1	NA
Tfg	1438053_at	2	1415887_at/1415887_at
Hdgf	1415888_at	3	1419964_s_at/1449681_at
Hsp90b1	1438040_a_at	2	1415889_a_at/1415889_a_at
Papss1	1415890_at	1	NA
Suclg1	1415891_at	1	NA
Sgpl1	1415893_at	2	1415892_at/1415892_at
Enpp2	1448136_at	3	1415894_at/1443224_at
Mgst1	1415897_a_at	2	1415898_at/1415898_at
Junb	1415899_at	1	NA
Kit	1452514_a_at	2	1415900_a_at/1415900_a_at
Plod3	1415901_at	1	NA
Aldh7a1	1460167_at	3	1415902_at/1448137_at
Slc38a1	1454764_s_at	2	1415903_at/1415903_at
Lpl	1431056_a_at	2	1415904_at/1415904_at
Reg1	1415905_at	1	NA
Tmsb4x	1415906_at	1	NA
Ccnd3	1415907_at	3	1438805_at/1444323_at
Tspyl1	1460717_at	2	1415908_at/1415908_at
Stip1	1415909_at	1	NA
Ciapin1	1448140_at	4	1415910_s_at/1440356_at/1441943_x_at
Impact	1415911_at	3	1446750_at/1446751_s_at
Hnrnpab	1426114_at	6	1415914_at/1431349_at/1448144_at/1453849_s_at/1455855_x_at
Ddx1	1440816_x_at	2	1415915_at/1415915_at
Mthfd1	1436704_x_at	3	1415916_a_at/1415917_at
Tpi1	1435659_a_at	3	1415918_a_at/1452927_x_at
Npdc1	1415919_at	1	NA
Cstf2t	1415920_at	1	NA
Tnfrsf19	1448147_at	3	1415921_a_at/1425212_a_at
Marcksl1	1437226_x_at	4	1415922_s_at/1435415_x_at/1435627_x_at
Ndn	1415923_at	8	1435382_at/1435383_x_at/1437853_x_at/1438939_x_at/1438978_x_at/1455792_x_at/1456575_at
Tnp1	1438632_x_at	2	1415924_at/1415924_at
Nup62	1415926_at	3	1415925_a_at/1448150_at
Actc1	1415927_at	1	NA
Map1lc3b	1415930_a_at	4	1415928_a_at/1415929_at/1428024_at
Igf2	1448152_at	2	1415931_at/1415931_at
Atp9a	1415932_x_at	3	1425838_at/1427604_a_at
Cox5a	1439267_x_at	3	1415933_a_at/1448153_at
Cops8	1415934_at	1	NA
Smoc2	1415935_at	2	1431362_a_at/1431362_a_at
Bcar3	1415936_at	2	1431564_at/1431564_at
Pdcd6ip	1426184_a_at	5	1415937_s_at/1448155_at/1449674_s_at/1460263_at
Spink1	1415938_at	1	NA
Fmod	1456084_x_at	6	1415939_at/1437324_x_at/1437685_x_at/1437718_x_at/1438966_x_at
Zfand2a	1415941_s_at	4	1415940_at/1449702_at/1449703_at
Sdc1	1437279_x_at	4	1415943_at/1415944_at/1448158_at
Mcm5	1436808_x_at	3	1415945_at/1459658_at
Pigq	1438652_x_at	7	1415946_at/1426055_a_at/1426056_at/1431917_at/1435416_x_at/1437999_x_at
Creg1	1415948_at	2	1415947_at/1415947_at
Cpe	1415949_at	2	1439437_x_at/1439437_x_at
Pebp1	1438649_x_at	2	1415950_a_at/1415950_a_at
Fkbp10	1449632_s_at	2	1415951_at/1415951_at
Mark2	1435889_at	3	1415952_at/1415953_s_at
Prm1	1415955_x_at	3	1437054_x_at/1439379_x_at
Cdk16	1415956_a_at	5	1438314_at/1438625_s_at/1443296_at/1460169_a_at
Rrp1	1415957_a_at	2	1427720_a_at/1427720_a_at
Slc2a4	1415958_at	2	1415959_at/1415959_at
Mpo	1415960_at	1	NA
Itm2c	1415961_at	1	NA
Eif3h	1415962_at	3	1434323_at/1434324_x_at
Hnrnph2	1415963_at	1	NA
Scd1	1415964_at	2	1415965_at/1415965_at
Ndufv1	1415966_a_at	3	1415967_at/1456015_x_at
Kap	1415968_a_at	2	1415969_s_at/1415969_s_at
Cox6c	1415970_at	2	1434491_a_at/1434491_a_at
Marcks	1415971_at	7	1415972_at/1415973_at/1430311_at/1437034_x_at/1456028_x_at/1456700_x_at
Map2k2	1415974_at	2	1460636_at/1460636_at
Carhsp1	1415976_a_at	2	1415975_at/1415975_at
Isyna1	1415977_at	1	NA
Tubb3	1415978_at	1	NA
Rpl7	1426163_x_at	3	1415979_x_at/1426162_a_at
Atp5g2	1415980_at	3	1447714_x_at/1456128_at
Herpud2	1439424_x_at	3	1415981_at/1415982_at
Lcp1	1415983_at	2	1448160_at/1448160_at
Acadm	1415984_at	1	NA
Sf3b3	1430075_at	2	1415985_at/1415985_at
Clcn4-2	1448161_a_at	2	1415986_at/1415986_at
Hdlbp	1449615_s_at	5	1415987_at/1415988_at/1419806_at/1419869_s_at
Vcam1	1448162_at	3	1415989_at/1451314_a_at
Vdac2	1415990_at	1	NA
Klhdc3	1454747_a_at	4	1415991_a_at/1448164_at/1455910_at
Pigo	1437142_a_at	3	1415992_at/1438155_x_at
Sqle	1415993_at	1	NA
Cyp2e1	1415994_at	1	NA
Casp6	1415995_at	2	1458715_at/1458715_at
Txnip	1415996_at	2	1415997_at/1415997_at
Vdac1	1415998_at	5	1436992_x_at/1437192_x_at/1437452_x_at/1437947_x_at
Hey1	1415999_at	1	NA
Cotl1	1437811_x_at	6	1416001_a_at/1416002_x_at/1425801_x_at/1436236_x_at/1436838_x_at
Cldn11	1416003_at	1	NA
Ywhah	1416004_at	1	NA
Psmc1	1416005_at	2	1439392_x_at/1439392_x_at
Mdk	1416006_at	1	NA
Satb1	1416007_at	5	1416008_at/1436182_at/1439315_at/1439449_at
Tspan3	1416009_at	1	NA
Ehd1	1416010_a_at	4	1416011_x_at/1416012_at/1448175_at
Pld3	1416013_at	1	NA
Abce1	1442071_at	3	1416014_at/1416015_s_at
Dr1	1416019_at	2	1416018_at/1416018_at
Atp5g1	1416020_a_at	2	1444874_at/1444874_at
Fabp5	1416022_at	2	1416021_a_at/1416021_a_at
Fabp3	1416023_at	2	1444844_at/1444844_at
Cct3	1449645_s_at	7	1416024_x_at/1426067_x_at/1439679_at/1448178_a_at/1451915_at/1459987_s_at
Fgg	1416025_at	1	NA
Pdcd6	1416027_at	1	NA
Hn1	1416028_a_at	3	1438988_x_at/1448180_a_at
Klf10	1416029_at	1	NA
Mcm7	1439269_x_at	4	1416030_a_at/1416031_s_at/1438320_s_at
Tmem109	1456057_x_at	5	1416032_at/1416033_at/1437008_x_at/1459814_at
Cd24a	1437502_x_at	3	1416034_at/1448182_a_at
Hif1a	1448183_a_at	4	1416035_at/1427418_a_at/1431981_at
Fkbp1a	1416036_at	5	1438795_x_at/1438958_x_at/1448184_at/1456196_x_at
Cct2	1416037_a_at	3	1433534_a_at/1433535_x_at
Snd1	1416038_at	3	1437036_at/1437037_x_at
Cyr61	1416039_x_at	4	1438133_a_at/1442340_x_at/1457823_at
Lipf	1416040_at	1	NA
Sgk1	1416041_at	1	NA
Nasp	1416042_s_at	4	1416043_at/1444583_at/1457113_at
Flii	1416044_at	3	1439356_at/1448189_a_at
Smarcb1	1416045_a_at	3	1435856_x_at/1456938_at
Fuca2	1416046_a_at	3	1416047_at/1440313_at
Phc2	1437239_x_at	2	1416048_at/1416048_at
Gldc	1416049_at	1	NA
Scarb1	1437378_x_at	3	1416050_a_at/1455820_x_at
C2	1457664_x_at	3	1416051_at/1441912_x_at
Prps1	1416052_at	1	NA
Lrrn1	1416053_at	3	1432715_at/1432716_at
Rps5	1416054_at	1	NA
Ndufb11	1416057_at	3	1416056_a_at/1455911_x_at
Atp5c1	1416058_s_at	2	1438809_at/1438809_at
Sec23b	1416059_at	1	NA
Tbc1d15	1416062_at	3	1416060_at/1416061_at
Ceacam11	1439458_x_at	6	1416063_x_at/1434533_x_at/1436696_x_at/1448197_at/1455957_x_at
Hspa5	1427464_s_at	3	1416064_a_at/1447824_x_at
Ankrd10	1416065_a_at	6	1429304_at/1429305_at/1440170_at/1447832_x_at/1448199_at
Cd9	1416066_at	1	NA
Ifrd1	1416067_at	1	NA
Kars	1416068_at	1	NA
Pfkp	1416069_at	3	1430634_a_at/1437759_at
Ddx18	1416070_a_at	3	1416071_at/1456000_at
Cd34	1416072_at	1	NA
Sav1	1448204_at	2	1416075_at/1416075_at
Adm	1416077_at	2	1447839_x_at/1447839_x_at
Raf1	1425419_a_at	3	1416078_s_at/1420090_at
Arpc1a	1416079_a_at	1	NA
Adam15	1425170_a_at	4	1416080_at/1438760_x_at/1454206_a_at
Smad1	1416081_at	3	1448208_at/1459843_s_at
Rab1	1448210_at	3	1416082_at/1457537_at
Zfand5	1453224_at	7	1416083_at/1416084_at/1416085_s_at/1429657_at/1441106_at/1453374_at
Tpst2	1416086_at	1	NA
Ap1s1	1416087_at	1	NA
Rps15	1416089_at	2	1416088_a_at/1416088_a_at
Pdhb	1448214_at	2	1416090_at/1416090_at
Map4	1437855_at	5	1416091_at/1416092_a_at/1439467_at/1443702_at
Mrpl20	1416093_a_at	1	NA
Adam9	1416094_at	1	NA
Sarnp	1456626_a_at	3	1416095_x_at/1439438_a_at
Vipas39	1416096_at	3	1438983_x_at/1446291_at
Lrrc4	1435832_at	2	1416097_at/1416097_at
Syngr3	1416098_at	2	1448216_at/1448216_at
Rpl27	1448217_a_at	3	1416099_at/1453096_x_at
Eif3d	1416100_at	2	1446997_at/1446997_at
Hist1h1c	1436994_a_at	3	1416101_a_at/1438204_at
Ywhaz	1448218_s_at	6	1416102_at/1416103_at/1436981_a_at/1439005_x_at/1448219_a_at
Mpdu1	1416104_at	1	NA
Nnt	1416105_at	2	1456573_x_at/1456573_x_at
Kti12	1416106_at	1	NA
Nsg2	1416107_at	2	1456685_at/1456685_at
Tmed3	1416108_a_at	2	1441846_x_at/1441846_x_at
Fuca1	1437772_s_at	4	1416109_at/1453805_at/1456155_x_at
Slc35a4	1456013_x_at	5	1416110_at/1420199_at/1447652_at/1449775_x_at
Cd83	1416111_at	1	NA
Cox8a	1416112_at	3	1436409_at/1448222_x_at
Fkbp8	1416113_at	1	NA
Sparcl1	1416114_at	1	NA
Orc3	1416115_at	3	1416116_at/1416117_at
Trim59	1416118_at	2	1431430_s_at/1431430_s_at
Txn1	1456734_at	2	1416119_at/1416119_at
Rrm2	1434437_x_at	3	1416120_at/1448226_at
Lox	1416121_at	3	1437903_at/1448228_at
Ccnd2	1448229_s_at	7	1416122_at/1416123_at/1416124_at/1430127_a_at/1434745_at/1455956_x_at
Fkbp5	1416125_at	3	1447736_at/1448231_at
Polr1b	1416126_at	1	NA
Dnpep	1416127_a_at	5	1437437_x_at/1438557_x_at/1439452_x_at/1460579_at
Errfi1	1416129_at	2	1419816_s_at/1419816_s_at
Prnp	1416130_at	2	1448233_at/1448233_at
Efr3a	1416132_at	3	1416131_s_at/1416133_at
Aplp1	1435857_s_at	2	1416134_at/1416134_at
Apex1	1416135_at	3	1437715_x_at/1456079_x_at
Mmp2	1439364_a_at	2	1416136_at/1416136_at
Anxa7	1416138_at	3	1416137_at/1438764_at
Reg2	1416139_at	1	NA
Dhx30	1438832_x_at	4	1416140_a_at/1438969_x_at/1453251_at
Rps6	1416142_at	2	1453466_at/1453466_at
Atp5j	1416143_at	1	NA
Dhx15	1416144_a_at	2	1416145_at/1416145_at
Hspa4	1416147_at	4	1416146_at/1435194_at/1440575_at
Laptm4b	1436915_x_at	3	1416148_at/1438365_x_at
Olig1	1416149_at	1	NA
Srsf3	1416152_a_at	6	1416150_a_at/1416151_at/1434512_x_at/1438215_at/1454993_a_at
Hmgb3	1416155_at	1	NA
Vcl	1416156_at	2	1416157_at/1416157_at
Nr2f2	1416158_at	5	1416159_at/1416160_at/1436475_at/1444229_at
Rad21	1416162_at	3	1416161_at/1455938_x_at
Cops4	1416163_at	1	NA
Fbln5	1416164_at	2	1446377_at/1446377_at
Rab31	1416165_at	2	1431691_a_at/1431691_a_at
Prdx4	1416166_a_at	4	1416167_at/1431269_at/1435731_x_at
Serpinf1	1416168_at	2	1453724_a_at/1453724_a_at
Tpbpb	1456246_x_at	2	1416169_at/1416169_at
Trap1	1416170_at	2	1437379_x_at/1437379_x_at
Kansl2	1416171_at	2	1440486_at/1440486_at
Pes1	1416172_at	2	1416173_at/1416173_at
Rbbp9	1416174_at	1	NA
Vdac3	1416175_a_at	1	NA
Rbmxl1	1416177_at	1	NA
Plekhb1	1416178_a_at	1	NA
Rdx	1416180_a_at	3	1416179_a_at/1448236_at
Mesdc2	1436749_at	3	1416181_at/1444035_at
Apba3	1416182_at	1	NA
Ldhb	1448237_x_at	4	1416183_a_at/1434499_a_at/1455235_x_at
Adh5	1416185_a_at	2	1443380_at/1443380_at
Pnrc2	1416186_at	3	1416187_s_at/1438766_at
Gm2a	1416188_at	3	1442203_at/1448241_at
Sec61a1	1416190_a_at	6	1416189_a_at/1416191_at/1434986_a_at/1448242_at/1455987_at
Napa	1416192_at	2	1448243_at/1448243_at
Car1	1416193_at	1	NA
Cyp4b1	1416194_at	1	NA
Inpp5k	1416195_at	3	1438446_x_at/1456412_a_at
Rpsa	1448245_at	2	1416196_at/1416196_at
Snrpc	1416197_at	2	1444655_at/1444655_at
Nelfcd	1416198_at	1	NA
Kifc3	1416199_at	1	NA
Il33	1416200_at	1	NA
Crk	1425855_a_at	5	1416201_at/1436835_at/1448248_at/1460176_at
Phb2	1416202_at	4	1438938_x_at/1455713_x_at/1460035_at
Aqp1	1416203_at	1	NA
Gpd1	1448249_at	4	1416204_at/1439396_x_at/1456732_at
Glb1	1416205_at	1	NA
Sipa1	1416206_at	1	NA
Taz	1416207_at	2	1453785_at/1453785_at
Usp14	1455829_at	4	1416208_at/1437714_x_at/1439201_at
Glud1	1416209_at	2	1448253_at/1448253_at
Imp3	1416210_at	1	NA
Ptn	1448254_at	3	1416211_a_at/1443173_at
Magoh	1416212_at	1	NA
Surf4	1455822_x_at	4	1416213_x_at/1436797_a_at/1448255_a_at
Mcm4	1436708_x_at	2	1416214_at/1416214_at
Gosr1	1416215_at	2	1448256_at/1448256_at
Reps1	1416216_at	2	1440822_x_at/1440822_x_at
Rpl37a	1416218_x_at	3	1416217_a_at/1460543_x_at
Rpl19	1416219_at	1	NA
Spcs1	1448258_a_at	3	1416220_at/1427500_at
Fstl1	1448259_at	2	1416221_at/1416221_at
Nsdhl	1416222_at	1	NA
Sh3bp5l	1416223_at	1	NA
Zbtb17	1416224_at	1	NA
Adh1	1416225_at	1	NA
Arpc1b	1416226_at	2	1416227_at/1416227_at
Pin1	1416228_at	1	NA
Vac14	1416231_at	1	NA
Olig2	1416232_at	1	NA
Eif3i	1448264_a_at	2	1416233_at/1416233_at
Lrrc59	1416235_at	2	1416234_at/1416234_at
Mpzl2	1416236_a_at	3	1416237_at/1448265_x_at
Tie1	1416238_at	1	NA
Psmb7	1416240_at	1	NA
Sec13	1416241_at	1	NA
Klhl13	1448269_a_at	2	1416242_at/1416242_at
Rpl35	1436840_x_at	6	1416243_a_at/1434231_x_at/1454833_at/1454856_x_at/1455950_x_at
Cnbp	1416244_a_at	2	1437850_a_at/1437850_a_at
Aurkaip1	1416245_at	1	NA
Coro1a	1416246_a_at	3	1435288_at/1455269_a_at
Dctn3	1416247_at	1	NA
Nadk	1416248_at	2	1416249_at/1416249_at
Btg2	1416250_at	2	1448272_at/1448272_at
Mcm6	1438852_x_at	3	1416251_at/1447756_x_at
Stk38	1416252_at	3	1431303_at/1439938_at
Cdkn2d	1416253_at	1	NA
Vps16	1416254_a_at	1	NA
Gja4	1416255_at	1	NA
Tubb5	1416256_a_at	2	1455719_at/1455719_at
Capn2	1416257_at	1	NA
Tk1	1416258_at	1	NA
Pex12	1416259_at	1	NA
Snx1	1416260_a_at	1	NA
Tmem19	1416262_at	5	1416261_at/1443049_at/1444883_at/1448275_at
Abcb9	1416263_at	3	1416264_at/1430394_a_at
Capn10	1416265_at	2	1452959_a_at/1452959_a_at
Pdyn	1416266_at	1	NA
Scoc	1430999_a_at	2	1416267_at/1416267_at
Ets2	1416268_at	3	1437809_x_at/1447685_x_at
Atp5j2	1416269_at	3	1435395_s_at/1443495_at
Polr2g	1416270_at	1	NA
Perp	1416271_at	1	NA
Lamtor3	1416272_at	1	NA
Tnfaip2	1438855_x_at	3	1416273_at/1457918_at
Ctns	1416274_at	1	NA
Slc26a6	1416275_at	1	NA
Rps4x	1420303_x_at	2	1416276_a_at/1416276_a_at
Atp5o	1437164_x_at	2	1416278_a_at/1416278_a_at
Ap1b1	1416279_at	1	NA
Uba2	1448283_a_at	4	1416280_at/1433440_x_at/1437278_a_at
Wdr45b	1416281_at	1	NA
Psmc3	1416282_at	1	NA
Gart	1416283_at	4	1424435_a_at/1424436_at/1441911_x_at
Mrpl28	1437622_x_at	3	1416284_at/1456313_x_at
Ndufc1	1448284_a_at	2	1416285_at/1416285_at
Rgs4	1416286_at	3	1416287_at/1448285_at
Dnaja1	1460179_at	3	1416288_at/1459835_s_at
Plod1	1416289_at	2	1445893_at/1445893_at
Psmc4	1416290_a_at	2	1416291_at/1416291_at
Prdx3	1416292_at	1	NA
Nfib	1448288_at	7	1416293_at/1427680_a_at/1434101_at/1434102_at/1438244_at/1454834_at
Scamp3	1416294_at	1	NA
Il2rg	1416295_a_at	2	1416296_at/1416296_at
Reg3b	1416297_s_at	2	1448290_at/1448290_at
Mmp9	1448291_at	2	1416298_at/1416298_at
Shcbp1	1416299_at	1	NA
Slc25a3	1440302_at	2	1416300_a_at/1416300_a_at
Ebf1	1416301_a_at	5	1416302_at/1439789_at/1448293_at/1457441_at
Litaf	1416303_at	2	1416304_at/1416304_at
Sh3bp4	1455250_at	2	1416305_at/1416305_at
Clca1	1416306_at	2	1459889_at/1459889_at
Ap1m1	1459832_s_at	2	1416307_at/1416307_at
Ugdh	1416308_at	1	NA
Nusap1	1416309_at	2	1416310_at/1416310_at
Rars	1416312_at	1	NA
Mllt11	1416313_at	2	1416314_at/1416314_at
Abhd4	1439259_x_at	2	1416315_at/1416315_at
Slc27a2	1416316_at	1	NA
Stambp	1416317_a_at	2	1431962_a_at/1431962_a_at
Serpinb1a	1416318_at	2	1448301_s_at/1448301_s_at
Adk	1449641_at	6	1416319_at/1421767_at/1438292_x_at/1446068_at/1446675_at
Sec22a	1416320_at	2	1444802_at/1444802_at
Prelp	1416321_s_at	2	1416322_at/1416322_at
Kctd20	1416324_s_at	3	1416323_at/1448302_at
Crisp1	1416325_at	1	NA
Crip1	1416326_at	1	NA
Ufc1	1416327_at	1	NA
Atp6v0e	1416328_a_at	1	NA
Cyfip1	1416329_at	3	1457134_at/1459866_x_at
Cd81	1416330_at	1	NA
Nfe2l1	1416331_a_at	1	NA
Cirbp	1416332_at	1	NA
Dok2	1416333_at	1	NA
Wwox	1416334_at	4	1431942_at/1431960_at/1438517_at
Mif	1416335_at	3	1433109_at/1454481_at
Uqcrb	1416337_at	2	1455997_a_at/1455997_a_at
Sh3gl1	1416338_at	1	NA
Prkcsh	1416339_a_at	1	NA
Man2b1	1416340_a_at	2	1436781_at/1436781_at
Polr2c	1416341_at	1	NA
Tnc	1416342_at	2	1456344_at/1456344_at
Lamp2	1416344_at	3	1416343_a_at/1428094_at
Timm8a1	1416346_at	2	1416345_at/1416345_at
Men1	1416348_at	3	1416347_at/1443826_x_at
Mrpl34	1416349_at	2	1438014_at/1438014_at
Klf16	1416350_at	1	NA
Map2k1	1416351_at	1	NA
Tecr	1429681_a_at	2	1416352_s_at/1416352_s_at
Nr1h2	1416353_at	1	NA
Rbmx	1426863_at	4	1416354_at/1416355_at/1437847_x_at
Gmpr2	1416356_at	2	1429180_at/1429180_at
Mcam	1416357_a_at	1	NA
Mfsd10	1416358_at	1	NA
Snx18	1416359_at	2	1416360_at/1416360_at
Dync1i1	1416361_a_at	1	NA
Fkbp4	1416362_a_at	2	1459808_at/1459808_at
Hsp90ab1	1416365_at	2	1416364_at/1416364_at
1110001J03Rik	1416367_at	1	NA
Gsta4	1416368_at	1	NA
Hiatl1	1416369_at	1	NA
Zscan21	1449732_at	4	1416370_at/1420095_s_at/1420096_at
Apod	1416371_at	2	1444564_at/1444564_at
Ptdss1	1441866_s_at	3	1416372_at/1449739_at
Nfs1	1431431_a_at	3	1416373_at/1442017_at
Ap3m1	1448309_at	4	1416374_at/1416375_at/1448308_at
Tmem97	1416376_at	1	NA
Pdcd7	1416377_at	1	NA
Pnkp	1416378_at	1	NA
Panx1	1416379_at	1	NA
Mov10	1416380_at	2	1447376_at/1447376_at
Prdx5	1416381_a_at	1	NA
Ctsc	1416382_at	3	1437939_s_at/1446834_at
Pcx	1416383_a_at	5	AFFX-PyruCarbMur/L09192_3_at/AFFX-PyruCarbMur/L09192_5_at/AFFX-PyruCarbMur/L09192_MA_at/AFFX-PyruCarbMur/L09192_MB_at
Cope	1416384_a_at	1	NA
M6pr	1416386_a_at	2	1416385_a_at/1416385_a_at
Pip4k2c	1416387_at	2	1416388_at/1416388_at
Rcbtb2	1416389_a_at	5	1416390_at/1429742_at/1431017_at/1447634_x_at
Ptcd1	1416391_at	2	1425096_a_at/1425096_a_at
Atp6v0c	1438925_x_at	3	1416392_a_at/1435732_x_at
Emg1	1416393_at	1	NA
Bag1	1416394_at	1	NA
Guk1	1416395_at	1	NA
Snx4	1460182_at	2	1416396_at/1416396_at
Mesdc1	1416397_at	2	1416398_at/1416398_at
Hmox2	1416399_a_at	1	NA
Pycrl	1416400_at	1	NA
Cd82	1416401_at	2	1449611_at/1449611_at
Abcb10	1416402_at	3	1416403_at/1454265_a_at
Bgn	1448323_a_at	3	1416405_at/1437889_x_at
Pea15a	1416407_at	2	1416406_at/1416406_at
Acox1	1416408_at	3	1416409_at/1444518_at
Pafah1b3	1416410_at	1	NA
Gstm2	1416411_at	1	NA
Nsmaf	1416412_at	1	NA
Ctsj	1416413_at	1	NA
Emilin1	1416414_at	2	1431834_a_at/1431834_a_at
Gstm1	1448330_at	4	1416416_x_at/1425626_at/1425627_x_at
Ndufb7	1448331_at	2	1416417_a_at/1416417_a_at
Gabarapl1	1416418_at	2	1416419_s_at/1416419_s_at
Ssb	1416421_a_at	4	1416422_a_at/1416423_x_at/1453928_a_at
Plin3	1416424_at	1	NA
Pex19	1448332_at	3	1416425_at/1455208_at
Rab5a	1416426_at	1	NA
Ccni	1416427_at	4	1448334_a_at/1448335_s_at/1459602_at
Thap11	1416428_at	1	NA
Cat	1416430_at	2	1416429_a_at/1416429_a_at
Tubb6	1416431_at	2	1446353_at/1446353_at
Pfkfb3	1416432_at	2	1456676_a_at/1456676_a_at
Rpa2	1416433_at	2	1454011_a_at/1454011_a_at
Bcl2l10	1416434_at	1	NA
Ltbr	1416435_at	1	NA
Uqcc1	1416436_a_at	3	1448337_at/1453859_at
Mapk8ip3	1425975_a_at	3	1416437_a_at/1436676_at
Puf60	1416438_at	2	1430705_at/1430705_at
Dctpp1	1416439_at	1	NA
Cd164	1416440_at	2	1431527_at/1431527_at
Cpq	1416441_at	3	1432387_at/1448338_at
Ier2	1416442_at	1	NA
Sae1	1416443_a_at	4	1430021_a_at/1430022_at/1440185_x_at
Elovl2	1416444_at	1	NA
Fam98a	1416445_at	1	NA
Tmem30a	1448340_at	5	1416446_at/1416447_at/1443619_at/1448339_at
Itpa	1416448_at	2	1442353_at/1442353_at
Stxbp2	1416449_x_at	3	1437048_x_at/1448341_a_at
Taf8	1416451_s_at	2	1416450_at/1416450_at
Oat	1416452_at	1	NA
Acta2	1416454_s_at	3	1444105_at/1456658_at
Cryab	1416455_a_at	3	1434369_a_at/1435837_at
Chia1	1416456_a_at	1	NA
Ddah2	1416457_at	1	NA
Arf2	1416459_at	4	1416458_at/1438661_a_at/1456473_x_at
Miox	1416460_at	1	NA
Caprin1	1448348_at	6	1416461_at/1416462_at/1416463_at/1433901_at/1448347_a_at
Slc4a1	1434502_x_at	3	1416464_at/1431743_a_at
Vapa	1416465_a_at	3	1416466_at/1448349_at
Ddx3x	1416467_at	3	1423042_at/1423043_s_at
Aldh1a1	1416468_at	1	NA
Luzp1	1448352_at	2	1416469_at/1416469_at
Rpn1	1459778_at	6	1416470_a_at/1438943_x_at/1439257_x_at/1448353_x_at/1456438_x_at
Cept1	1416471_at	1	NA
Syap1	1441906_x_at	2	1416472_at/1416472_at
Igdcc4	1416474_at	4	1416473_a_at/1443272_at/1458958_at
Ube2d2a	1448356_at	5	1416475_at/1416476_a_at/1416477_at/1445885_at
Mdh2	1433984_a_at	2	1416478_a_at/1416478_a_at
Tmem14c	1416479_a_at	1	NA
Higd1a	1448359_a_at	3	1416480_a_at/1416481_s_at
Ttc3	1416484_at	7	1416482_at/1416483_at/1441684_at/1447908_x_at/1448361_at/1460077_at
Timm23	1416485_at	1	NA
Aimp1	1416486_at	1	NA
Yap1	1448363_at	2	1416487_a_at/1416487_a_at
Ccng2	1448364_at	2	1416488_at/1416488_at
Pi4k2b	1416489_at	3	1420411_a_at/1449862_a_at
Tmed6	1416490_at	1	NA
Numbl	1416491_at	1	NA
Ccne1	1441910_x_at	2	1416492_at/1416492_at
Ddost	1416493_at	1	NA
Ndufs5	1416494_at	1	NA
Mrfap1	1416496_at	1	NA
Pdia4	1416497_at	2	1450620_at/1450620_at
Ppic	1416498_at	1	NA
Dctn6	1416499_a_at	2	1448368_at/1448368_at
Sacm1l	1416500_at	1	NA
Preb	1456037_x_at	3	1416502_a_at/1455667_at
Lxn	1416503_at	1	NA
Ulk1	1416504_at	2	1448370_at/1448370_at
Nr4a1	1416505_at	1	NA
Psma6	1435317_x_at	4	1416506_at/1435316_at/1437144_x_at
Cnpy2	1459846_x_at	4	1416507_at/1437783_x_at/1448372_a_at
Med28	1448374_at	2	1416508_at/1416508_at
Tm9sf3	1448375_at	4	1416509_at/1428412_at/1460186_at
Mrpl4	1416510_at	1	NA
Cdc42ep4	1436801_x_at	2	1416511_a_at/1416511_a_at
Nubp2	1459842_x_at	2	1416512_at/1416512_at
Lamb2	1416513_at	1	NA
Fscn1	1416514_a_at	4	1416515_at/1416516_at/1448378_at
Pnpla6	1416517_at	1	NA
H1foo	1416518_at	1	NA
Sepw1	1416521_at	2	1460561_x_at/1460561_x_at
Grcc10	1429782_at	2	1416522_a_at/1416522_a_at
Rnase1	1416523_at	1	NA
Spop	1416525_at	3	1416524_at/1447827_x_at
Park7	1456194_a_at	2	1416526_a_at/1416526_a_at
Rab32	1416527_at	1	NA
Sh3bgrl3	1416528_at	1	NA
Emp1	1416529_at	2	1459171_at/1459171_at
Pnp	1416530_a_at	1	NA
Gsto1	1416531_at	2	1456036_x_at/1456036_x_at
Trrap	1416532_at	1	NA
Egln2	1416533_at	1	NA
Dpf2	1416534_at	2	1429903_at/1429903_at
Mcrs1	1416535_at	1	NA
Mum1	1416536_at	1	NA
Creld1	1416537_at	1	NA
Siae	1416538_at	4	1416539_at/1459058_at/1460387_a_at
Hgs	1416540_at	1	NA
Clpb	1416541_at	2	1454168_a_at/1454168_a_at
Phf1	1416542_at	1	NA
Nfe2l2	1416543_at	2	1457117_at/1457117_at
Ezh2	1416544_at	1	NA
Zdhhc7	1416545_at	2	1449786_at/1449786_at
Rpl6	1416546_a_at	1	NA
Ndufb3	1416547_at	1	NA
Slc35b4	1416548_at	3	1416549_at/1416550_at
Atp2a2	1452363_a_at	6	1416551_at/1427250_at/1427251_at/1437797_at/1443551_at
Dppa5a	1416552_at	1	NA
Stra13	1416553_at	1	NA
Pdlim1	1416554_at	3	1437169_at/1437170_x_at
Ei24	1416555_at	1	NA
Tspan31	1416556_at	3	1430029_a_at/1455853_x_at
Eftud2	1438835_a_at	4	1416557_a_at/1438836_at/1456107_x_at
Melk	1416558_at	1	NA
Rrp8	1416559_at	1	NA
Slc13a3	1438377_x_at	4	1416560_at/1439384_at/1439385_x_at
Gad1	1416561_at	2	1416562_at/1416562_at
Ctps	1416563_at	1	NA
Sox7	1416564_at	2	1432495_at/1432495_at
Cox6b1	1416565_at	2	1436757_a_at/1436757_a_at
Strap	1419913_at	3	1416566_at/1419912_s_at
Atp5e	1416567_s_at	1	NA
Acin1	1416568_a_at	2	1421197_a_at/1421197_a_at
Actl6a	1416569_at	3	1429883_at/1456730_x_at
Gfm1	1416570_s_at	2	1448381_at/1448381_at
Traf4	1460642_at	2	1416571_at/1416571_at
Mmp14	1448383_at	3	1416572_at/1440920_at
Pofut2	1437845_x_at	4	1416573_at/1435056_x_at/1448384_at
Tox4	1436049_at	2	1416574_at/1416574_at
Cdc45	1416575_at	1	NA
Socs3	1455899_x_at	3	1416576_at/1456212_x_at
Epcam	1447899_x_at	2	1416579_a_at/1416579_a_at
Stub1	1434412_x_at	2	1416580_a_at/1416580_a_at
Wdr5	1448389_at	2	1416581_at/1416581_at
Bad	1416583_at	2	1416582_a_at/1416582_a_at
Man2b2	1416584_at	1	NA
Ruvbl1	1416585_at	1	NA
Zfp239	1416586_at	1	NA
Xrcc1	1416587_a_at	1	NA
Ptprn	1416588_at	1	NA
Sparc	1416589_at	3	1448392_at/1458204_at
Rab34	1416591_at	2	1416590_a_at/1416590_a_at
Glrx	1416593_at	2	1416592_at/1416592_at
Sfrp1	1460187_at	5	1416594_at/1428136_at/1438620_x_at/1448395_at
Mrps22	1416595_at	1	NA
Slc44a4	1416596_at	1	NA
Hdgfrp2	1416597_at	1	NA
Glis2	1416598_at	2	1416599_at/1416599_at
Rcan1	1416601_a_at	2	1416600_a_at/1416600_a_at
Rad52	1426296_at	2	1416602_a_at/1416602_a_at
Rpl22	1416603_at	3	1448398_s_at/1453118_s_at
Cyc1	1416604_at	1	NA
Nhp2	1416605_at	2	1416606_s_at/1416606_s_at
4931406C07Rik	1416607_at	2	1454067_a_at/1454067_a_at
BC004004	1416608_a_at	4	1416609_at/1434276_x_at/1438534_x_at
Clcn3	1433486_at	5	1416610_a_at/1433487_at/1438366_x_at/1441248_at
Scamp2	1448404_at	2	1416611_at/1416611_at
Cyp1b1	1416612_at	3	1416613_at/1432081_at
Eid1	1448406_at	3	1416614_at/1448405_a_at
Clpp	1416616_s_at	2	1416615_at/1416615_at
Acss1	1416617_at	3	1437582_at/1437583_x_at
Ppox	1441862_at	3	1416618_at/1448065_at
4632428N05Rik	1416619_at	2	1448407_at/1448407_at
Smarcal1	1455139_at	3	1416620_at/1439142_at
Llgl1	1416621_at	1	NA
Wbscr16	1416622_at	1	NA
Thbs3	1416623_at	1	NA
Serping1	1416625_at	1	NA
Pla2g1b	1416626_at	4	1433948_at/1433949_x_at/1437015_x_at
Spint1	1416627_at	1	NA
Tmem223	1416628_at	1	NA
Slc1a5	1416629_at	2	1440379_at/1440379_at
Id3	1416630_at	1	NA
Ap4b1	1416631_at	2	1421726_at/1421726_at
Me1	1430307_a_at	2	1416632_at/1416632_at
Fam96a	1416634_at	2	1416633_a_at/1416633_a_at
Smpdl3a	1416635_at	1	NA
Rheb	1416636_at	1	NA
Slc4a2	1416637_at	1	NA
Sall2	1416638_at	1	NA
Slc2a5	1416639_at	1	NA
Kcne1l	1416640_at	1	NA
Lig1	1416641_at	1	NA
Tpt1	1416643_at	2	1416642_a_at/1416642_a_at
Sema3b	1448415_a_at	3	1416644_a_at/1431795_a_at
Afp	1416645_a_at	5	1416646_at/1436879_x_at/1436880_at/1436881_x_at
Bckdha	1416647_at	1	NA
Dync1h1	1416648_at	2	1439950_at/1439950_at
Ambp	1416649_at	1	NA
Rfpl4	1416650_at	1	NA
Znhit2	1416651_at	1	NA
Aspn	1416652_at	2	1448421_s_at/1448421_s_at
Stxbp3	1416653_at	2	1435058_x_at/1435058_x_at
Slc31a2	1453721_a_at	2	1416654_at/1416654_at
C1galt1c1	1416655_at	1	NA
Clic1	1416656_at	1	NA
Akt1	1425711_a_at	4	1416657_at/1440950_at/1442759_at
Frzb	1416658_at	2	1448424_at/1448424_at
Eif3a	1416661_at	4	1416659_at/1416660_at/1448425_at
Sardh	1416662_at	2	1448426_at/1448426_at
Ndufa9	1416663_at	1	NA
Cdc20	1439377_x_at	3	1416664_at/1439394_x_at
Coq7	1416665_at	1	NA
Serpine2	1416666_at	1	NA
Ebp	1416667_at	1	NA
Emc2	1416668_at	1	NA
Naca	1448430_a_at	2	1416669_s_at/1416669_s_at
Setdb1	1416670_at	2	1451833_a_at/1451833_a_at
Mcoln1	1416672_s_at	3	1416671_a_at/1431305_at
Bace2	1437846_x_at	4	1416673_at/1435581_at/1438645_x_at
Ptpru	1416674_at	2	1446638_at/1446638_at
Plcd1	1416675_s_at	2	1448432_at/1448432_at
Kng1	1416676_at	2	1426045_at/1426045_at
Apoh	1416677_at	2	1447719_at/1447719_at
Cops3	1416678_at	4	1441156_at/1443570_at/1458259_x_at
Abcd3	1416679_at	2	1443046_at/1443046_at
Ube3a	1425206_a_at	6	1416680_at/1416681_at/1416682_at/1431224_at/1445727_at
Plxnb2	1416683_at	1	NA
Fbl	1416684_at	2	1416685_s_at/1416685_s_at
Plod2	1416687_at	2	1416686_at/1416686_at
Snap91	1416688_at	2	1437817_at/1437817_at
Tuft1	1416689_at	1	NA
Gtpbp2	1416691_at	4	1416690_at/1442305_at/1448437_a_at
Coil	1416692_at	1	NA
Foxc2	1416693_at	1	NA
Gk2	1416694_at	1	NA
Tspo	1438948_x_at	3	1416695_at/1456251_x_at
Mydgf	1448440_x_at	3	1416696_at/1448439_at
Dpp4	1416697_at	4	1438279_at/1441342_at/1459973_x_at
Cks1b	1416698_a_at	2	1448441_at/1448441_at
1110008F13Rik	1416699_at	2	1459810_at/1459810_at
Rnd3	1416701_at	2	1416700_at/1416700_at
Serpini1	1448443_at	3	1416702_at/1443756_at
Mapk14	1451927_a_at	6	1416703_at/1416704_at/1426104_at/1442364_at/1459617_at
Pmf1	1416707_a_at	2	1438173_x_at/1438173_x_at
Gramd1a	1416708_a_at	1	NA
Ngrn	1416709_a_at	1	NA
Tmem35	1416710_at	1	NA
Tbr1	1416711_at	1	NA
Pepd	1416712_at	1	NA
Tppp3	1416713_at	1	NA
Irf8	1416714_at	2	1448452_at/1448452_at
Gjb3	1416715_at	1	NA
Efs	1438114_x_at	2	1416716_at/1416716_at
Crisp2	1416717_at	1	NA
Bcan	1441899_x_at	2	1416718_at/1416718_at
Rps10	1439374_x_at	6	1416719_a_at/1434854_a_at/1436384_at/1438723_a_at/1456497_x_at
Srsf6	1448454_at	4	1416720_at/1416721_s_at/1447898_s_at
Hmg20a	1416722_at	4	1428920_at/1442683_at/1442684_x_at
Tcf4	1434149_at	6	1416723_at/1416724_x_at/1416725_at/1424089_a_at/1434148_at
Ube2s	1416726_s_at	2	1430962_at/1430962_at
Cyb5a	1416727_a_at	1	NA
Csnk2b	1416728_at	1	NA
Plg	1416729_at	1	NA
Rcl1	1416730_at	1	NA
Top2b	1448458_at	3	1416731_at/1416732_at
Mkln1	1416733_at	5	1416734_at/1436096_at/1446203_at/1458919_at
Asah1	1416735_at	1	NA
Casc3	1416736_at	1	NA
Gys1	1416737_at	2	1450196_s_at/1450196_s_at
Brap	1416739_a_at	2	1416738_at/1416738_at
Col5a1	1416740_at	3	1416741_at/1434479_at
Cfdp1	1416742_at	1	NA
Uap1	1456516_x_at	3	1416743_at/1437490_x_at
H2afx	1416746_at	1	NA
Mfsd5	1416747_at	1	NA
Mre11a	1416748_a_at	2	1441990_at/1441990_at
Htra1	1416749_at	2	1438251_x_at/1438251_x_at
Sigmar1	1451956_a_at	3	1416750_at/1440792_x_at
Ddx20	1416751_a_at	1	NA
Ldb3	1433783_at	3	1416752_at/1451999_at
Prkar1b	1434325_x_at	5	1416753_at/1416754_at/1440132_s_at/1440133_x_at
Dnajb1	1416756_at	2	1416755_at/1416755_at
Zwilch	1416757_at	1	NA
Arhgap27	1416758_at	3	1431313_at/1457655_x_at
Mical1	1456439_x_at	2	1416759_at/1416759_at
Galnt16	1416760_at	1	NA
Hsd11b2	1416761_at	1	NA
S100a10	1416762_at	3	1439348_at/1456642_x_at
Cdc123	1416763_at	1	NA
Fis1	1416764_at	2	1443819_x_at/1443819_x_at
Pam16	1416765_s_at	1	NA
Marc2	1416766_at	1	NA
Smim14	1435464_at	3	1416767_a_at/1416768_at
Atp6v0b	1416769_s_at	3	1425448_x_at/1437013_x_at
Stk25	1416770_at	1	NA
Trappc3	1416771_at	1	NA
Cpt2	1416772_at	2	1447820_x_at/1447820_x_at
Wee1	1416774_at	2	1416773_at/1416773_at
Atp5sl	1416775_at	2	1430450_at/1430450_at
Crym	1416776_at	1	NA
Ceacam12	1416777_at	1	NA
Sdpr	1416779_at	3	1416778_at/1443832_s_at
Pfkm	1416780_at	1	NA
Praf2	1416782_s_at	2	1416781_at/1416781_at
Tac1	1416783_at	2	1431883_at/1431883_at
Pgk2	1416784_at	1	NA
Kcnip1	1448459_at	4	1416785_at/1433156_at/1454504_at
Acvr1	1448460_at	3	1416786_at/1416787_at
Idh3g	1416789_at	2	1416788_a_at/1416788_a_at
Nxf1	1439092_at	2	1416791_a_at/1416791_a_at
Ppm1g	1416792_at	1	NA
Atl2	1416794_at	4	1416793_at/1431197_at/1435594_at
Cryl1	1459589_at	4	1416795_at/1430681_at/1447112_s_at
Nck2	1416796_at	3	1416797_at/1429481_at
Nme4	1416798_a_at	1	NA
Trpm7	1431355_s_at	4	1416799_at/1416800_at/1416801_at
Cdca5	1416802_a_at	2	1448466_at/1448466_at
Fkbp7	1416803_at	2	1446078_at/1446078_at
Ehbp1l1	1416804_at	2	1448467_a_at/1448467_a_at
Fam198b	1416805_at	2	1429637_at/1429637_at
Fdxr	1416806_at	1	NA
Nid1	1416808_at	3	1441519_at/1448469_at
Cyp3a11	1416809_at	1	NA
Mea1	1437943_s_at	2	1416810_at/1416810_at
Tia1	1431708_a_at	6	1416812_at/1416813_at/1416814_at/1437934_at/1453803_at
Bub3	1448473_at	5	1416815_s_at/1448058_s_at/1459104_at/1459918_at
Nek7	1448474_at	3	1416816_at/1416817_at
Parva	1416818_at	2	1431375_s_at/1431375_s_at
Cdc37	1416819_at	2	1416820_at/1416820_at
Dgcr14	1416822_at	2	1416821_at/1416821_at
Osbpl1a	1416823_a_at	2	1460192_at/1460192_at
B230118H07Rik	1416824_at	4	1440574_at/1443236_at/1444245_at
Snta1	1416825_at	1	NA
Med20	1416826_a_at	2	1448478_at/1448478_at
Tbxas1	1416827_at	1	NA
Snap25	1416828_at	2	1447763_at/1447763_at
Atp5b	1416829_at	1	NA
Glmp	1416830_at	1	NA
Neu1	1416831_at	3	1447942_x_at/1448481_at
Slc39a8	1416832_at	2	1448482_at/1448482_at
Keg1	1416833_at	1	NA
Ndufb2	1416834_x_at	3	1442658_at/1448483_a_at
Amd1	1416835_s_at	2	1448484_at/1448484_at
Lrp10	1416836_at	1	NA
Bax	1416837_at	1	NA
Mut	1416838_at	3	1416839_at/1448486_at
Mid1ip1	1416840_at	1	NA
1110059E24Rik	1416841_at	1	NA
Gstm5	1416842_at	1	NA
Pde6d	1416843_at	1	NA
Prmt2	1437234_x_at	2	1416844_at/1416844_at
Tmem132a	1416845_at	1	NA
Pdzrn3	1416846_a_at	2	1443309_at/1443309_at
Ubl5	1416848_at	2	1436882_at/1436882_at
Cisd1	1416849_at	3	1416850_s_at/1443822_s_at
St13	1460193_at	3	1416851_at/1436113_a_at
Ncdn	1416852_a_at	2	1416853_at/1416853_at
Slc34a2	1416854_at	1	NA
Gas1	1416855_at	3	1448494_at/1456322_at
Oser1	1416856_at	1	NA
Sdf2	1416857_at	1	NA
Fkbp3	1416859_at	2	1416858_a_at/1416858_a_at
Ing1	1433267_at	4	1416860_s_at/1448496_a_at/1454534_at
Stam	1416861_at	4	1416862_at/1457828_at/1459427_at
Abhd8	1416863_at	1	NA
Surf6	1416864_at	2	1459331_at/1459331_at
Fgd1	1416865_at	2	1437369_at/1437369_at
Bet1	1416867_at	2	1416866_at/1416866_at
Cdkn2c	1416868_at	2	1439164_at/1439164_at
Dnal4	1416870_at	1	NA
Adam8	1416871_at	1	NA
Tspan6	1448501_at	2	1416872_at/1416872_at
Cdk2	1416873_a_at	2	1447617_at/1447617_at
Paf1	1416874_a_at	1	NA
Parvg	1416876_at	2	1416875_at/1416875_at
Mrpl51	1416877_a_at	3	1416878_at/1416879_at
Mcl1	1416881_at	6	1416880_at/1437527_x_at/1448503_at/1456243_x_at/1456381_x_at
Rgs10	1416882_at	1	NA
Clptm1	1416883_at	2	1441083_at/1441083_at
Cbx3	1416884_at	5	1432628_at/1439421_x_at/1448504_a_at/1454305_at
1110038F14Rik	1416885_at	1	NA
C1d	1416886_at	3	1416887_at/1448505_at
Fadd	1416888_at	2	1446499_at/1446499_at
Tnni2	1438609_x_at	3	1416889_at/1438608_at
Wdr74	1416890_at	1	NA
Numb	1425368_a_at	2	1416891_at/1416891_at
Fam107b	1416892_s_at	3	1416893_at/1448509_at
Hspbp1	1416894_at	1	NA
Efna1	1416895_at	2	1448510_at/1448510_at
Rps6ka1	1416896_at	1	NA
Parp9	1416897_at	1	NA
Irf3	1426111_x_at	4	1416898_a_at/1435271_at/1438721_a_at
Utf1	1458333_x_at	3	1416899_at/1443786_at
Npc2	1416901_at	4	1443266_at/1448513_a_at/1455768_at
Cox5b	1454716_x_at	6	1416902_a_at/1435613_x_at/1436149_at/1448514_at/1456588_x_at
Nucb1	1416903_at	1	NA
Mbnl1	1416904_at	3	1440315_at/1457924_at
Guca2a	1416905_at	1	NA
Anapc5	1453307_a_at	6	1416906_at/1433822_x_at/1435177_a_at/1435178_x_at/1456695_x_at
Tsn	1416907_at	4	1416908_s_at/1448515_at/1448516_at
Pigyl	1416909_at	1	NA
Dnajc15	1416910_at	1	NA
Akirin1	1416911_a_at	2	1416912_at/1416912_at
Ces1c	1416913_at	1	NA
Msh6	1416915_at	1	NA
Elf3	1416916_at	1	NA
1700123O20Rik	1416917_at	1	NA
Dlg3	1416918_at	1	NA
Nphp1	1416919_a_at	3	1448523_at/1453686_x_at
Aldoa	1433604_x_at	5	1416921_x_at/1434799_x_at/1439375_x_at/1447734_x_at
Bri3	1416924_at	1	NA
Kpnb1	1434357_a_at	4	1416925_at/1448526_at/1451967_x_at
Trp53inp1	1416926_at	2	1416927_at/1416927_at
Rbm12	1416928_at	3	1416929_at/1456964_at
Ly6d	1416930_at	1	NA
Nif3l1	1438728_at	2	1416931_at/1416931_at
Cog2	1416932_at	1	NA
Por	1416933_at	1	NA
Mtm1	1434278_at	3	1416934_at/1454904_at
Trpv2	1416935_at	1	NA
Aatk	1416936_at	1	NA
Gabarap	1416937_at	1	NA
Chchd1	1416938_at	1	NA
Ppa1	1416939_at	1	NA
Ppif	1438955_x_at	2	1416940_at/1416940_at
Eif4h	1416941_s_at	6	1438554_x_at/1442942_at/1445746_at/1447070_at/1451521_x_at
Erap1	1439068_at	2	1416942_at/1416942_at
Ube2e1	1445933_at	2	1416943_at/1416943_at
Tlk2	1457357_at	5	1416944_a_at/1429999_at/1431827_a_at/1454018_at
Ptov1	1438058_s_at	3	1416945_at/1458357_x_at
Mrpl23	1416948_at	1	NA
Slc39a7	1416949_s_at	1	NA
Tnfaip8	1416950_at	2	1442753_at/1442753_at
Atp6v1d	1416952_at	3	1416951_a_at/1438993_a_at
Ctgf	1416953_at	1	NA
Slc25a10	1416954_at	2	1416955_at/1416955_at
Kcnab2	1416956_at	2	1425885_a_at/1425885_a_at
Pou2af1	1416957_at	1	NA
Nr1d2	1416959_at	2	1416958_at/1416958_at
B3gat3	1416960_at	2	1431219_at/1431219_at
Bub1b	1447363_s_at	3	1416961_at/1447362_at
Rcc1	1416962_at	1	NA
Ubac1	1416963_at	1	NA
Eefsec	1416964_at	1	NA
Pcsk1n	1416965_at	1	NA
Slc22a8	1416966_at	2	1435418_at/1435418_at
Sox2	1416967_at	1	NA
Hsd3b7	1416968_a_at	1	NA
Gtse1	1416969_at	1	NA
Cox7a2	1416971_at	2	1416970_a_at/1416970_a_at
Stam2	1416975_at	6	1416974_at/1416976_at/1416977_at/1440034_at/1453338_at
Fcgrt	1416978_at	1	NA
Pomp	1416979_at	1	NA
Mettl7b	1416980_at	1	NA
Foxo1	1416981_at	4	1416982_at/1416983_s_at/1456529_at
Mrps18a	1416984_at	1	NA
Sirpa	1416985_at	3	1416986_a_at/1448534_at
Elp4	1448535_at	2	1416987_at/1416987_at
Msh2	1416988_at	2	1447888_x_at/1447888_x_at
Vps53	1436327_a_at	3	1416989_at/1455644_at
Rxrb	1416990_at	1	NA
Mto1	1416991_at	2	1431739_at/1431739_at
Mfng	1416992_at	1	NA
Cog4	1419808_at	4	1416993_at/1419809_s_at/1443135_at
Ttc1	1416994_at	2	1448537_at/1448537_at
Pacsin3	1416995_at	3	1437834_s_at/1456191_x_at
Tbc1d8	1416996_at	2	1455683_a_at/1455683_a_at
Hap1	1416997_a_at	1	NA
Rrs1	1416998_at	2	1456865_x_at/1456865_x_at
Smpd2	1416999_at	1	NA
Abtb1	1417000_at	1	NA
Rsrp1	1448538_a_at	3	1417001_a_at/1435357_at
0610012G03Rik	1448540_a_at	3	1417002_at/1417003_at
Tsg101	1417004_at	1	NA
Klc1	1417005_at	3	1428881_at/1448541_at
Commd4	1417006_at	1	NA
Vps4b	1417007_a_at	3	1457067_at/1460104_at
Crat	1417008_at	3	1441919_x_at/1448544_at
C1ra	1417009_at	1	NA
Zbtb18	1417010_at	1	NA
Sdc2	1417012_at	4	1417011_at/1431474_at/1448545_at
Hspb8	1417013_at	3	1417014_at/1456434_x_at
Rassf3	1448546_at	3	1417015_at/1448547_at
Mapkapk5	1417016_at	1	NA
Cyp17a1	1417017_at	1	NA
Efemp2	1447668_x_at	2	1417018_at/1417018_at
Cdc6	1417019_a_at	1	NA
Spata4	1417020_at	1	NA
Spo11	1417021_a_at	1	NA
Slc7a3	1417022_at	1	NA
Fabp4	1417023_a_at	4	1424155_at/1425809_at/1451263_a_at
Hars	1438510_a_at	2	1417024_at/1417024_at
H2-Eb1	1417025_at	1	NA
Pfdn1	1417026_at	1	NA
Trim2	1459860_x_at	6	1417027_at/1417028_a_at/1417029_a_at/1441487_at/1448551_a_at
Tmem206	1438082_at	4	1417030_at/1417031_at/1448552_s_at
Ube2g2	1417033_at	2	1417032_at/1417032_at
Trappc6a	1417034_at	2	1460054_at/1460054_at
Sac3d1	1456608_at	3	1417035_at/1417036_at
Orc6	1417037_at	1	NA
Sept9	1417038_at	1	NA
Cul7	1417039_a_at	1	NA
Bok	1417040_a_at	1	NA
Polr1c	1417041_at	2	1449648_s_at/1449648_s_at
Slc37a4	1417042_at	1	NA
Lcat	1417043_at	1	NA
Lcmt1	1417044_at	1	NA
Bid	1417045_at	3	1447873_x_at/1448560_at
Nprl2	1417046_at	1	NA
Prom2	1417048_at	2	1417047_at/1417047_at
Rhd	1417049_at	1	NA
C1qtnf4	1417050_at	2	1441648_at/1441648_at
Pcdh8	1447825_x_at	2	1417051_at/1417051_at
Psmb3	1460198_a_at	2	1417052_at/1417052_at
Sf3b6	1417055_at	4	1417054_a_at/1435508_x_at/1436681_x_at
Psme1	1417056_at	1	NA
Krtcap2	1417058_a_at	2	1417059_at/1417059_at
Ppp1r11	1417060_at	2	1448565_at/1448565_at
Slc40a1	1417061_at	2	1448566_at/1448566_at
Armc10	1417062_at	1	NA
C1qb	1417063_at	3	1434366_x_at/1437726_x_at
Jagn1	1417064_at	1	NA
Egr1	1417065_at	1	NA
Adck3	1417066_at	2	1417067_s_at/1417067_s_at
Ptpn1	1417068_a_at	2	1438670_at/1438670_at
Gmfb	1431686_a_at	5	1417069_a_at/1431687_at/1448570_at/1448571_a_at
Cyp4v3	1417071_s_at	2	1417070_at/1417070_at
Slc22a6	1417072_at	2	1438332_at/1438332_at
Qk	1425597_a_at	7	1417073_a_at/1429318_a_at/1429735_at/1429736_at/1441964_at/1451179_a_at
Ceacam10	1436565_at	3	1417074_at/1448573_a_at
Fam136a	1417075_at	3	1441796_at/1457611_x_at
Fabp9	1417076_at	2	1421804_at/1421804_at
Bcap29	1417077_at	1	NA
Lgals2	1417079_s_at	2	1417078_at/1417078_at
Ecsit	1417080_a_at	1	NA
Syngr2	1417081_a_at	2	1448577_x_at/1448577_x_at
Anp32b	1417082_at	1	NA
Sec61b	1417083_at	2	1427862_at/1427862_at
Eif4ebp2	1436158_at	5	1417084_at/1437733_at/1455575_at/1456613_at
Akr1c6	1417085_at	1	NA
Pafah1b1	1448578_at	5	1417086_at/1427703_at/1439656_at/1460199_a_at
Glg1	1417087_at	4	1448579_at/1448580_at/1460554_s_at
Zfp346	1417088_at	2	1448581_at/1448581_at
Ckmt1	1417089_a_at	2	1432418_a_at/1432418_a_at
Rcn1	1417090_at	2	1447890_at/1447890_at
Chuk	1428210_s_at	3	1417091_at/1451383_a_at
Pth1r	1417092_at	1	NA
Gtf2h4	1448585_at	4	1417093_a_at/1437163_x_at/1437368_at
Acot7	1417094_at	1	NA
Hspa14	1448586_at	3	1417095_a_at/1439826_at
Rrp15	1417096_at	1	NA
Mecr	1417097_at	3	1417098_s_at/1440553_at
Ftsj1	1417099_at	2	1430381_at/1430381_at
Cd320	1417100_at	2	1448588_at/1448588_at
Hspa2	1417101_at	1	NA
Ndufb5	1448589_at	2	1417102_a_at/1417102_a_at
Ddt	1417103_at	1	NA
Emp3	1417104_at	1	NA
Trappc2l	1417105_at	1	NA
Tpd52l2	1417106_at	4	1417107_at/1436828_a_at/1458032_at
Klc4	1417108_at	2	1425547_a_at/1425547_a_at
Tinagl1	1417109_at	1	NA
Man1a	1417110_at	2	1417111_at/1417111_at
Arl2bp	1429859_a_at	2	1417112_at/1417112_at
Gmcl1	1438887_a_at	6	1417113_at/1417114_at/1432598_at/1438888_at/1454292_at
Map3k12	1417115_at	2	1458198_at/1458198_at
Slc6a8	1417116_at	2	1448596_at/1448596_at
Cstf1	1417117_at	2	1448597_at/1448597_at
Naa10	1417118_a_at	1	NA
Zfpl1	1417119_at	1	NA
Miip	1448599_s_at	2	1417120_at/1417120_at
Gabra6	1451706_a_at	2	1417121_at/1417121_at
Vav3	1417122_at	3	1417123_at/1448600_s_at
Dstn	1417124_at	1	NA
Ahcy	1417125_at	1	NA
Rpl22l1	1417126_a_at	1	NA
Msx1	1448601_s_at	2	1417127_at/1417127_at
Plekho1	1417128_at	1	NA
Meis2	1417129_a_at	4	1440091_at/1447861_x_at/1457632_s_at
Angptl4	1417130_s_at	2	1453410_at/1453410_at
Cdc25a	1417132_at	3	1417131_at/1445995_at
Pmp22	1417133_at	1	NA
Srpk2	1435746_at	6	1417134_at/1417135_at/1417136_s_at/1431372_at/1448603_at
Uck2	1448604_at	6	1417137_at/1426909_at/1439740_s_at/1439741_x_at/1457980_x_at
Polr2e	1417138_s_at	3	1451093_at/1458326_at
Dsn1	1417139_at	1	NA
Ptpn2	1417140_a_at	4	1425197_at/1425198_at/1438562_a_at
Igtp	1417141_at	1	NA
Fam120b	1435668_at	3	1417142_at/1438427_at
Lpar1	1448606_at	3	1417143_at/1426110_a_at
Tubg1	1417144_at	1	NA
Nfxl1	1417145_at	3	1430365_at/1457208_at
Mri1	1417146_at	2	1426549_at/1426549_at
Fam69b	1417147_at	1	NA
Pdgfrb	1436970_a_at	2	1417148_at/1417148_at
P4ha2	1417149_at	1	NA
Slc6a4	1417150_at	1	NA
Ntsr2	1417151_a_at	1	NA
Nacc2	1429582_at	4	1417152_at/1417153_at/1447608_x_at
Slc25a14	1417154_at	1	NA
Mycn	1417155_at	3	1425922_a_at/1425923_at
Krt19	1417156_at	1	NA
Actr10	1435788_at	2	1417157_at/1417157_at
Zxdc	1417158_at	3	1417159_at/1433869_at
Wfdc18	1417160_s_at	1	NA
Cdk2ap2	1417161_at	2	1456490_at/1456490_at
Tmbim1	1417162_at	1	NA
Dusp10	1417164_at	2	1417163_at/1417163_at
Mbd2	1425803_a_at	2	1417165_at/1417165_at
Psip1	1460403_at	3	1417166_at/1442148_at
Exosc5	1417167_at	1	NA
Usp2	1417168_a_at	2	1417169_at/1417169_at
Lztfl1	1435514_at	5	1417170_at/1428974_s_at/1431323_at/1460200_s_at
Itk	1452518_a_at	4	1417171_at/1430833_at/1456836_at
Ube2l6	1417172_at	1	NA
Atf6b	1417173_at	1	NA
Tmem218	1417174_at	1	NA
Csnk1e	1417176_at	3	1417175_at/1435373_at
Galk1	1417177_at	1	NA
Gipc2	1417178_at	1	NA
Tspan5	1417179_at	2	1431530_a_at/1431530_a_at
Pcsk7	1417180_at	1	NA
Kifap3	1451783_a_at	2	1417181_a_at/1417181_a_at
Dnaja2	1457233_at	4	1417182_at/1417183_at/1429476_s_at
Ly6a	1417185_at	1	NA
Ube2k	1417188_s_at	4	1417186_at/1417187_at/1443148_at
Nampt	1417190_at	3	1448607_at/1455320_at
Dnajb9	1417191_at	1	NA
Tomm70a	1434243_s_at	5	1417192_at/1426675_at/1426676_s_at/1457353_at
Sod2	1448610_a_at	4	1417193_at/1417194_at/1454976_at
Wwc2	1417196_s_at	5	1417195_at/1417197_at/1417198_at/1448611_at
Tmem183a	1431304_a_at	3	1417199_at/1417200_at
Nt5c2	1425933_a_at	4	1417201_at/1448614_at/1457949_at
Uba3	1431746_a_at	3	1417202_s_at/1435164_s_at
Ethe1	1417203_at	1	NA
Kdelr2	1417205_at	2	1417204_at/1417204_at
Urod	1417206_at	2	1443849_x_at/1443849_x_at
Dvl2	1417207_at	2	1448616_at/1448616_at
Amacr	1417208_at	1	NA
Sertad2	1454815_at	2	1417209_at/1417209_at
Eif2s3y	1417210_at	2	1431642_at/1431642_at
1110032A03Rik	1417211_a_at	2	1445336_at/1445336_at
Fam195a	1417212_at	1	NA
Rbm6	1440223_at	3	1417213_a_at/1452466_a_at
Rab27b	1439610_at	4	1417214_at/1417215_at/1443764_x_at
Pim2	1417216_at	1	NA
Magel2	1417217_at	1	NA
Calhm2	1417218_at	1	NA
Tmsb10	1417219_s_at	5	1436682_at/1436902_x_at/1437185_s_at/1455946_x_at
Fah	1417220_at	1	NA
Tmem123	1417222_a_at	2	1448623_at/1448623_at
Cd2bp2	1417224_a_at	3	1417223_at/1448624_at
Arl6ip5	1417225_at	1	NA
Fbxw4	1417226_at	1	NA
Mccc1	1417227_at	2	1458208_s_at/1458208_s_at
Capn1	1417229_at	2	1417228_at/1417228_at
Ralgps2	1428789_at	3	1417230_at/1431704_a_at
Cldn2	1417231_at	2	1417232_at/1417232_at
Chchd4	1417233_at	1	NA
Mmp11	1417234_at	1	NA
Ehd3	1417235_at	2	1417236_at/1417236_at
Pld2	1457252_x_at	2	1417237_at/1417237_at
Ewsr1	1436884_x_at	3	1417238_at/1456461_at
Cetn3	1417239_at	1	NA
Zyx	1417240_at	2	1438552_x_at/1438552_x_at
Amz2	1417241_at	2	1434964_at/1434964_at
Eif4a3	1417242_at	2	1436700_a_at/1436700_a_at
Fam192a	1417243_at	1	NA
Irf7	1417244_a_at	1	NA
Gpr180	1417245_at	1	NA
Pzp	1417246_at	1	NA
AI597479	1417247_at	1	NA
Ralbp1	1417248_at	2	1448634_at/1448634_at
Polm	1417249_at	1	NA
Rlim	1439403_x_at	5	1417250_at/1418730_at/1418731_at/1440850_at
Palmd	1417251_at	1	NA
Nt5c	1417252_at	1	NA
Frg1	1417253_at	1	NA
Spata5	1417254_at	4	1438844_x_at/1442456_at/1448639_a_at
Ift140	1417255_at	1	NA
Mmp13	1417256_at	1	NA
Cel	1417257_at	1	NA
Cct5	1417258_at	1	NA
Capzb	1453960_a_at	4	1417259_a_at/1424168_a_at/1431668_at
U2af2	1417260_at	1	NA
Mbtd1	1441100_at	4	1417261_at/1441287_at/1448641_at
Ptgs2	1417262_at	2	1417263_at/1417263_at
Coq5	1417265_s_at	2	1417264_at/1417264_at
Ccl6	1417266_at	2	1420249_s_at/1420249_s_at
Fkbp11	1417267_s_at	3	1425839_at/1425938_a_at
Cd14	1417268_at	1	NA
Cdk9	1417269_at	2	1457240_at/1457240_at
Wdr12	1417270_at	3	1448646_at/1459762_x_at
Eng	1432176_a_at	2	1417271_a_at/1417271_a_at
Fam114a1	1448648_at	3	1417272_at/1441904_x_at
Pdk4	1417273_at	1	NA
Snrpa	1417274_at	1	NA
Mal	1417275_at	2	1432558_a_at/1432558_a_at
Tulp2	1417276_at	1	NA
Cyp4f16	1417277_at	2	1430173_x_at/1430173_x_at
Nkd1	1429506_at	4	1417278_a_at/1429507_at/1440446_at
Itpr1	1460203_at	2	1417279_at/1417279_at
Slc17a1	1417280_at	1	NA
Mmp23	1417281_a_at	2	1417282_at/1417282_at
Lynx1	1417283_at	2	1441952_x_at/1441952_x_at
Mapkap1	1427212_at	2	1417284_at/1417284_at
Ndufa5	1417285_a_at	2	1417286_at/1417286_at
H13	1417287_at	6	1428855_at/1428856_at/1438456_at/1438865_at/1455631_at
Plekha2	1417288_at	3	1417289_at/1436177_at
Lrg1	1417290_at	1	NA
Tnfrsf1a	1417291_at	1	NA
Ifi47	1417292_at	1	NA
Hs6st1	1417293_at	1	NA
Akr7a5	1417294_at	3	1438315_x_at/1458300_at
Mta1	1417295_at	2	1440113_at/1440113_at
Atf1	1417296_at	1	NA
Itpr3	1417297_at	1	NA
Ebpl	1417298_at	2	1458177_at/1458177_at
Nek2	1437580_s_at	3	1417299_at/1437579_at
Smpdl3b	1417300_at	1	NA
Fzd6	1417301_at	3	1448662_at/1458904_at
Rcor2	1417302_at	1	NA
Mvd	1417303_at	2	1448663_s_at/1448663_s_at
Chrd	1417304_at	1	NA
Speg	1448664_a_at	4	1417305_at/1425968_s_at/1451886_at
Tyk2	1417306_at	1	NA
Dmd	1448665_at	4	1417307_at/1430320_at/1443315_at
Pkm	1417308_at	1	NA
Tob2	1448666_s_at	5	1417309_at/1417310_at/1431776_at/1448667_x_at
Crip2	1417311_at	1	NA
Dkk3	1417312_at	2	1448669_at/1448669_at
Lsm7	1417313_at	1	NA
Cfb	1417314_at	1	NA
Gripap1	1417315_at	1	NA
Acot13	1417316_at	1	NA
Brinp1	1417318_at	1	NA
Pvrl3	1448673_at	6	1417319_at/1421132_at/1421133_at/1423331_a_at/1457257_x_at
Grpel1	1417320_at	1	NA
Zcchc7	1438580_at	3	1417321_at/1439033_at
Dohh	1417322_at	2	1436402_at/1436402_at
Psrc1	1417323_at	3	1425416_s_at/1451698_at
Mast2	1417324_at	3	1440321_at/1456927_at
Btrc	1457305_at	5	1417325_at/1425680_a_at/1443142_at/1446925_at
Anapc11	1417326_a_at	3	1447897_x_at/1459212_at
Cav2	1417327_at	2	1425955_at/1425955_at
Ercc1	1417328_at	4	1437447_s_at/1441838_at/1445266_at
Slc23a2	1417329_at	2	1417330_at/1417330_at
Arl6	1417331_a_at	1	NA
Rfx2	1417332_at	4	1433415_at/1433416_at/1442578_at
Rasa4	1417333_at	2	1441458_at/1441458_at
Stk19	1417334_at	1	NA
Sult2b1	1417335_at	1	NA
Sytl4	1417336_a_at	2	1425998_at/1425998_at
Epb42	1417338_at	2	1417337_at/1417337_at
Dynll1	1440278_at	4	1417339_a_at/1448682_at/1456125_a_at
Ppp1r2	1448684_at	4	1417341_a_at/1417342_at/1456830_at
Fxyd6	1417343_at	1	NA
Emc7	1439817_at	3	1417344_at/1417345_at
Pycard	1417346_at	3	1417347_at/1446926_at
2310039H08Rik	1417348_at	1	NA
Bloc1s6	1457088_at	3	1417349_at/1417350_at
Snrpa1	1417353_x_at	3	1417351_a_at/1417352_s_at
Sil1	1417354_at	1	NA
Peg3	1433924_at	5	1417355_at/1417356_at/1447731_at/1447732_x_at
Emd	1417357_at	1	NA
Sorbs1	1440311_at	6	1417358_s_at/1425826_a_at/1428471_at/1436737_a_at/1455967_at
Mfap2	1417359_at	2	1447833_x_at/1447833_x_at
Mlh1	1417360_at	1	NA
Asb3	1417361_at	2	1457790_at/1457790_at
Rhcg	1417362_at	1	NA
Zfp61	1417363_at	1	NA
Eef1g	1417364_at	2	1458955_at/1458955_at
Ppp2ca	1456390_at	2	1417367_at/1417367_at
Ndufa2	1417368_s_at	1	NA
Hsd17b4	1417369_at	2	1455777_x_at/1455777_x_at
Tff3	1417370_at	1	NA
Peli1	1417372_a_at	5	1417371_at/1431060_at/1431061_s_at/1459398_at
Tuba4a	1417374_at	3	1417373_a_at/1417375_at
Cadm1	1417377_at	4	1417376_a_at/1417378_at/1431611_a_at
Iqgap1	1417380_at	6	1417379_at/1431395_a_at/1431396_at/1434998_at/1445724_at
C1qa	1417381_at	1	NA
Entpd5	1417382_at	6	1417383_at/1417384_at/1433763_at/1451765_a_at/1458677_at
Npepps	1417385_at	3	1417386_at/1445463_at
Med31	1417387_at	1	NA
Bex2	1417388_at	1	NA
Gpc1	1417389_at	1	NA
Gpn1	1417390_at	3	1442114_at/1444781_at
Il16	1417391_a_at	4	1443796_at/1447814_x_at/1448686_at
Slc7a7	1417392_a_at	2	1447181_s_at/1447181_s_at
Fam132a	1439422_a_at	4	1417393_a_at/1448687_at/1455264_at
Klf4	1417394_at	2	1417395_at/1417395_at
Podxl	1448688_at	2	1417396_at/1417396_at
Slc9a1	1417397_at	1	NA
Rras2	1417398_at	2	1448689_at/1448689_at
Gas6	1417399_at	2	1459585_at/1459585_at
Rai14	1417400_at	4	1417401_at/1441030_at/1444777_at
Smim11	1417402_at	1	NA
Elovl6	1417403_at	3	1417404_at/1442656_at
Stard3	1417405_at	1	NA
Sertad1	1417406_at	1	NA
Fbxl14	1417407_at	1	NA
F3	1417408_at	1	NA
Jun	1417409_at	2	1448694_at/1448694_at
Prkci	1417410_s_at	2	1448695_at/1448695_at
Nap1l5	1417411_at	1	NA
F8a	1447530_at	2	1417412_at/1417412_at
Cuzd1	1417413_at	1	NA
Sept3	1439833_at	3	1417414_at/1444778_at
Slc6a3	1417415_at	1	NA
Kcna1	1455785_at	4	1417416_at/1437230_at/1442413_at
Cox6a1	1417418_s_at	2	1417417_a_at/1417417_a_at
Ccnd1	1417420_at	3	1417419_at/1448698_at
S100a1	1417421_at	2	1419814_s_at/1419814_s_at
Gnmt	1417422_at	1	NA
Grina	1417423_at	2	1436297_a_at/1436297_a_at
Ier3ip1	1417424_at	2	1448702_at/1448702_at
Prkrip1	1417425_at	3	1442084_at/1442598_at
Srgn	1417426_at	1	NA
Rnaseh2c	1435733_x_at	3	1417427_at/1439453_x_at
Gng3	1417428_at	1	NA
Fmo1	1417429_at	1	NA
Cdr2	1417430_at	1	NA
Sphk2	1417431_a_at	2	1426230_at/1426230_at
Gnb1	1454696_at	3	1417432_a_at/1425908_at
Lypla2	1417433_at	1	NA
Gpd2	1452741_s_at	4	1417434_at/1428323_at/1428324_at
Large	1417435_at	2	1417436_at/1417436_at
Xrcc6	1417437_at	2	1428504_at/1428504_at
Rdh14	1417438_at	3	1453864_at/1457019_s_at
Cd248	1417439_at	1	NA
Arid1a	1417440_at	2	1448709_at/1448709_at
Dnajc12	1417441_at	1	NA
Pex3	1417442_a_at	2	1454044_a_at/1454044_a_at
E2f5	1447625_at	3	1417444_at/1460207_s_at
Ndc80	1417445_at	1	NA
Slc12a4	1417446_at	1	NA
Tcf21	1417447_at	2	1458887_at/1458887_at
Fam207a	1417448_at	1	NA
Acot8	1417449_at	1	NA
Tacc3	1417450_a_at	3	1436872_at/1455834_x_at
Fau	1417452_a_at	1	NA
Cul4b	1417453_at	2	1417454_at/1417454_at
Tgfb3	1417455_at	1	NA
Gnpat	1417456_at	1	NA
Cks2	1417457_at	2	1417458_s_at/1417458_s_at
Dcpp1	1417459_at	1	NA
Ifitm2	1417460_at	1	NA
Cap1	1417462_at	2	1417461_at/1417461_at
Lamtor1	1448718_at	3	1417463_a_at/1434124_x_at
Tnnc2	1417464_at	1	NA
Fnta	1417465_at	2	1447904_s_at/1447904_s_at
Rgs5	1420941_at	4	1417466_at/1420940_x_at/1420942_s_at
Tada3	1417467_a_at	2	1448719_at/1448719_at
Nit1	1417469_at	2	1417468_at/1417468_at
Apobec3	1417470_at	1	NA
D1Ertd622e	1417471_s_at	2	1448721_at/1448721_at
Myh9	1420172_at	5	1417472_at/1420170_at/1420171_s_at/1440708_at
Ift46	1417474_at	1	NA
Atp13a1	1417475_at	1	NA
Fbxw5	1417476_at	1	NA
Natd1	1417477_at	1	NA
Ppp2r3c	1417478_a_at	3	1417479_at/1453515_at
Fbxo9	1432211_a_at	2	1417480_at/1417480_at
Ramp1	1417481_at	3	1431413_at/1447474_at
Tex19.1	1417482_at	1	NA
Nfkbiz	1417483_at	3	1448728_a_at/1457404_at
Ibsp	1417485_at	2	1417484_at/1417484_at
Shd	1417486_at	1	NA
Fosl1	1417487_at	2	1417488_at/1417488_at
Npy2r	1417489_at	1	NA
Ctsb	1417492_at	5	1417490_at/1417491_at/1444987_at/1448732_at
Bmi1	1448733_at	2	1417493_at/1417493_at
Cp	1448734_at	8	1417494_a_at/1417495_x_at/1417496_at/1417497_at/1441326_at/1448735_at/1455393_at
Serpinf2	1417498_at	1	NA
Timm10	1417499_at	1	NA
Tgm2	1417500_a_at	6	1426004_a_at/1433428_x_at/1437277_x_at/1438942_x_at/1455900_x_at
Fbxo6	1417501_at	2	1447671_x_at/1447671_x_at
Tspan7	1417502_at	3	1448737_at/1459812_x_at
Rfc2	1457669_x_at	3	1417503_at/1457638_x_at
Calb1	1417504_at	4	1448738_at/1456934_at/1458836_at
Gmnn	1417506_at	1	NA
Cyb561	1417507_at	1	NA
Rnf19a	1417509_at	2	1417508_at/1417508_at
Vps4a	1417510_at	1	NA
Lyar	1417511_at	1	NA
Evi5	1417512_at	2	1417513_at/1417513_at
Ssx2ip	1448743_at	4	1417514_at/1420185_at/1449764_x_at
Lsm10	1417515_at	1	NA
Ddit3	1443897_at	2	1417516_at/1417516_at
Plagl2	1417517_at	4	1417518_at/1417519_at/1442235_at
Nfe2l3	1417520_at	3	1453614_a_at/1454240_at
Efna2	1444606_at	2	1417521_at/1417521_at
Fbxo32	1448747_at	3	1417522_at/1435265_at
Plek	1448749_at	3	1417523_at/1448748_at
Cnih2	1417524_at	1	NA
Hand1	1417525_at	2	1448750_at/1448750_at
Pcbp3	1417526_at	2	1437722_x_at/1437722_x_at
Ap3m2	1417527_at	4	1432125_at/1447524_at/1448751_at
Spag6	1417528_at	1	NA
Rab33a	1417529_at	1	NA
Srp9	1417530_a_at	2	1448753_at/1448753_at
Cyp2j5	1417531_at	2	1417532_at/1417532_at
Itgb5	1456195_x_at	4	1417533_a_at/1417534_at/1456133_x_at
Fbxo25	1417535_at	1	NA
Zmat2	1417536_at	3	1417537_at/1446079_at
Slc35a1	1417539_at	2	1417538_at/1417538_at
Elf1	1417540_at	2	1439319_at/1439319_at
Hells	1417541_at	3	1430139_at/1453361_at
Rps6ka2	1417542_at	3	1417543_at/1441311_at
Flot2	1438164_x_at	2	1417544_a_at/1417544_a_at
Trpv4	1417545_at	1	NA
Il2rb	1448759_at	2	1417546_at/1417546_at
Sart3	1417548_at	2	1417547_at/1417547_at
Zfp68	1417549_at	5	1448760_at/1457462_at/1457571_at/1459979_x_at
Gsg1	1417550_a_at	1	NA
Cln3	1417551_at	2	1457789_at/1457789_at
Fap	1417552_at	1	NA
Plac1	1417553_at	1	NA
Atad1	1446838_at	4	1417555_at/1448763_at/1456382_at
Fabp1	1448764_a_at	2	1417556_at/1417556_at
Ubxn6	1417557_at	1	NA
Fyn	1417558_at	2	1448765_at/1448765_at
Sfxn1	1417559_at	2	1417560_at/1417560_at
Apoc1	1417561_at	1	NA
Eif4ebp1	1434976_x_at	3	1417562_at/1417563_at
Med7	1417564_at	1	NA
Abhd5	1417566_at	3	1417565_at/1447548_at
Ctnnbip1	1417567_at	2	1431694_a_at/1431694_a_at
Ncald	1417568_at	3	1417569_at/1444466_at
Mpg	1417571_at	3	1417572_at/1442302_at
Mmadhc	1417573_at	1	NA
Cxcl12	1417574_at	3	1439084_at/1448823_at
Otub2	1417575_at	2	1417576_a_at/1417576_a_at
Trpc3	1417577_at	1	NA
Gmppa	1460594_a_at	5	1417578_a_at/1417579_x_at/1435978_at/1455458_x_at
Dhodh	1417582_s_at	2	1417581_at/1417581_at
Utp3	1417583_a_at	1	NA
Slc11a2	1426441_at	4	1417584_at/1441709_at/1452078_a_at
Nup210	1417585_at	2	1443310_at/1443310_at
Timeless	1417586_at	2	1417587_at/1417587_at
Galnt3	1417588_at	3	1417589_at/1427749_at
Cyp27a1	1417590_at	2	1457665_x_at/1457665_x_at
Ptges2	1417591_at	1	NA
Mtor	1417592_at	3	1436267_a_at/1446185_at
Tusc2	1417593_at	1	NA
Gkap1	1417594_at	1	NA
Meox1	1417595_at	1	NA
B9d1	1417596_at	1	NA
Cd28	1417597_at	2	1437025_at/1437025_at
Fxr1	1417598_a_at	4	1436400_at/1442059_at/1452247_at
Cd276	1417599_at	1	NA
Slc15a2	1417600_at	3	1424730_a_at/1447808_s_at
Rgs1	1417601_at	1	NA
Per2	1417602_at	3	1417603_at/1457350_at
Camk1	1417604_at	2	1417605_s_at/1417605_s_at
Calr	1456170_x_at	3	1417606_a_at/1433806_x_at
Cox6a2	1417607_at	2	1457633_x_at/1457633_x_at
Rpl13a	1433928_a_at	4	1417608_a_at/1455001_x_at/1455485_x_at
Ube2a	1448772_at	2	1417609_at/1417609_at
Apoa5	1417610_at	1	NA
Tmem37	1417611_at	1	NA
Ier5	1417612_at	3	1417613_at/1460009_at
Ckm	1417614_at	2	1444643_at/1444643_at
Rpl11	1417615_a_at	1	NA
St6galnac2	1417616_at	2	1417617_at/1417617_at
Itih2	1417618_at	1	NA
Gadd45gip1	1417619_at	2	1448776_at/1448776_at
Rac2	1417620_at	2	1440208_at/1440208_at
Nfatc1	1428479_at	5	1417621_at/1425761_a_at/1447084_at/1447085_s_at
Slc12a2	1417623_at	3	1417622_at/1448780_at
Nab1	1448781_at	3	1417624_at/1438819_at
Ackr3	1417625_s_at	1	NA
Pde4dip	1417626_at	4	1433761_at/1456413_at/1460426_at
Limk1	1417627_a_at	3	1425836_a_at/1456234_at
Supt6	1417628_at	2	1430458_at/1430458_at
Prodh	1417629_at	1	NA
Mknk1	1417630_at	3	1417631_at/1454119_at
Atp6v0a1	1460650_at	4	1417632_at/1425227_a_at/1459924_at
Sod3	1417633_at	2	1417634_at/1417634_at
Spa17	1417635_at	1	NA
Slc6a9	1417636_at	2	1431812_a_at/1431812_a_at
Hmg20b	1417637_a_at	1	NA
Lefty1	1417638_at	1	NA
Slc22a4	1417639_at	1	NA
Cd79b	1417640_at	1	NA
Galntl5	1417641_at	1	NA
Aldh1a3	1427395_a_at	3	1417642_at/1448789_at
Rsph1	1417643_at	1	NA
Sspn	1417644_at	2	1417645_at/1417645_at
Snx5	1437074_at	5	1417646_a_at/1417647_at/1417648_s_at/1448791_at
Cdkn1c	1417649_at	1	NA
Lao1	1417650_at	1	NA
Cyp2c29	1417651_at	1	NA
Tbca	1437907_a_at	4	1417652_a_at/1434588_x_at/1456205_x_at
Pvalb	1417653_at	1	NA
Sdc4	1448793_a_at	2	1417654_at/1417654_at
Srrt	1417655_a_at	1	NA
Mybl2	1417656_at	2	1454946_at/1454946_at
Dnajc2	1448794_s_at	4	1417657_s_at/1425910_at/1454219_at
Tbrg4	1442793_s_at	4	1417658_at/1448795_a_at/1448796_s_at
Vps29	1435565_at	5	1417659_at/1417660_s_at/1440641_at/1455302_at
Rdm1	1417661_at	1	NA
Elk3	1448797_at	4	1417662_at/1435143_at/1445886_at
Ndrg3	1417663_a_at	2	1417664_a_at/1417664_a_at
Cpsf1	1417665_a_at	1	NA
Dnttip1	1456985_at	2	1417666_at/1417666_at
Pter	1417667_a_at	2	1453578_at/1453578_at
Rtn4ip1	1417668_at	3	1447579_at/1448800_at
Abhd12	1453367_a_at	2	1417669_at/1417669_at
Timm44	1439371_x_at	3	1417670_at/1448801_a_at
Scly	1441192_at	2	1417671_at/1417671_at
Slc4a10	1417672_at	1	NA
Grb14	1417673_at	2	1457526_at/1457526_at
Golga4	1448803_at	3	1417674_s_at/1460213_at
Mdn1	1417675_a_at	3	1432675_at/1439585_at
Ptpro	1417676_a_at	2	1425863_a_at/1425863_a_at
Opn3	1417677_at	1	NA
Mmp24	1448806_at	3	1417678_at/1441456_at
Gfi1	1417679_at	1	NA
Kcna5	1417680_at	1	NA
Nudt21	1455966_s_at	4	1417681_at/1428339_at/1437213_at
Prss2	1417682_a_at	4	1433459_x_at/1433573_x_at/1435507_x_at
Diablo	1417683_at	2	1425768_at/1425768_at
Thumpd3	1417684_at	2	1454061_at/1454061_at
Ankfy1	1417685_at	2	1443654_at/1443654_at
Lgals12	1417687_at	2	1417686_at/1417686_at
Fam20c	1417688_at	3	1443827_x_at/1457648_x_at
Pdzk1ip1	1417689_a_at	2	1455477_s_at/1455477_s_at
Prkag1	1433533_x_at	2	1417690_at/1417690_at
Bin3	1417691_at	1	NA
Drg2	1417692_at	1	NA
Gab1	1417694_at	3	1417693_a_at/1448814_at
Soat1	1417695_a_at	4	1417696_at/1417697_at/1448068_at
Gtf2f1	1417698_at	2	1417699_at/1417699_at
Rab38	1439628_x_at	2	1417700_at/1417700_at
Ppp1r14c	1417701_at	1	NA
Hnmt	1417702_a_at	1	NA
Pvrl2	1424456_at	2	1417703_at/1417703_at
Arhgap6	1451867_x_at	3	1417704_a_at/1456333_a_at
Otub1	1417705_at	2	1448817_at/1448817_at
Naglu	1417706_at	1	NA
N4bp2l1	1417707_at	2	1452914_at/1452914_at
Syt3	1417708_at	1	NA
Cyp46a1	1417709_at	1	NA
Mettl9	1417710_at	2	1438171_x_at/1438171_x_at
Eif2s2	1417713_at	6	1417712_at/1441023_at/1448819_at/1448820_a_at/1456617_a_at
Got2	1417716_at	4	1417715_a_at/1430397_at/1447768_at
Tyr	1417717_a_at	3	1448821_at/1456095_at
Eif3g	1417718_at	1	NA
Sap30	1417719_at	1	NA
Polr2j	1417720_at	1	NA
Laptm5	1436905_x_at	5	1417721_s_at/1426025_s_at/1447742_at/1459841_x_at
Pgls	1417722_at	1	NA
Ube2j1	1448824_at	2	1417723_at/1417723_at
Alyref	1417724_at	2	1436211_at/1436211_at
Sssca1	1417725_a_at	2	1417726_at/1417726_at
Srsf9	1417727_at	1	NA
Mbd3	1417728_at	1	NA
Ext1	1417730_at	2	1458054_at/1458054_at
Pqbp1	1456086_x_at	2	1417731_at/1417731_at
Anxa8	1417732_at	2	1425789_s_at/1425789_s_at
Rnf146	1425713_a_at	3	1417733_at/1425001_at
Akap8l	1417734_at	1	NA
Mptx1	1417735_at	1	NA
Smc6	1422910_s_at	6	1417736_at/1422909_at/1448828_at/1448829_at/1460069_at
Mrps31	1417737_at	2	1443165_at/1443165_at
Rab25	1417738_at	1	NA
Med11	1417739_at	1	NA
Cdc37l1	1430205_a_at	6	1417740_at/1433574_at/1440886_at/1447753_at/1455329_at
Pygl	1417741_at	1	NA
Dmap1	1417742_a_at	1	NA
Clk2	1417743_at	1	NA
Ralb	1435517_x_at	2	1417744_a_at/1417744_a_at
Cpn1	1417745_at	2	1440576_at/1440576_at
Cplx1	1448832_a_at	3	1417746_at/1417747_at
Foxm1	1448833_at	4	1417748_x_at/1437138_at/1448834_at
Tjp1	1417749_a_at	1	NA
Slc25a37	1417750_a_at	1	NA
Stk10	1417751_at	1	NA
Coro1c	1417752_at	4	1419911_at/1437721_at/1449660_s_at
Pkd2	1417753_at	2	1441870_s_at/1441870_s_at
Topors	1417754_at	3	1417755_at/1448838_at
Lsp1	1417756_a_at	1	NA
Unc13b	1417757_at	2	1443308_at/1443308_at
Itga2b	1417758_at	1	NA
Pfpl	1448841_at	4	1417759_at/1437826_at/1437827_s_at
Nr0b1	1417760_at	1	NA
Apoa4	1436504_x_at	2	1417761_at/1417761_at
Rpl8	1417762_a_at	1	NA
Ssr1	1417764_at	4	1417763_at/1441327_a_at/1448843_at
Amy1	1417765_a_at	1	NA
Cyb5b	1448844_at	3	1417766_at/1417767_at
Pnpla8	1417768_at	2	1457355_at/1457355_at
Psmc6	1417769_at	3	1417770_s_at/1417771_a_at
Grhpr	1417772_at	1	NA
Nans	1417774_at	2	1417773_at/1417773_at
Polr1a	1417775_at	5	1447597_at/1447598_x_at/1456066_a_at/1460215_at
Azgp1	1417776_at	1	NA
Ptgr1	1417777_at	1	NA
Zfp35	1417778_at	1	NA
Ntpcr	1417779_at	2	1457774_at/1457774_at
Cers4	1417780_at	3	1417781_at/1417782_at
Als2	1417783_at	4	1417784_at/1431608_at/1446183_at
Pla1a	1417785_at	1	NA
Rgs19	1434940_x_at	2	1417786_a_at/1417786_a_at
Dkkl1	1417787_at	1	NA
Sncg	1417788_at	1	NA
Ccl11	1417789_at	1	NA
Dok1	1417790_at	1	NA
Zfp638	1417792_at	4	1417791_a_at/1438593_at/1458523_at
Irgm2	1417793_at	1	NA
Zmym3	1417794_at	4	1447326_s_at/1455017_a_at/1459818_x_at
Chl1	1435190_at	4	1417795_at/1443713_at/1447036_at
Gps2	1417796_at	1	NA
Kdf1	1417797_a_at	2	1417798_at/1417798_at
Atp6v1g2	1417799_at	1	NA
Parp2	1417800_at	1	NA
Ppfibp2	1417801_a_at	1	NA
Sptssb	1417803_at	2	1417802_at/1417802_at
Rasgrp2	1417804_at	4	1438932_at/1438933_x_at/1442264_at
Xpnpep2	1417805_at	1	NA
Popdc2	1417806_at	1	NA
Ufsp1	1417807_at	2	1447822_x_at/1447822_x_at
2310050C09Rik	1417808_at	1	NA
Slc22a18	1417809_at	2	1427531_a_at/1427531_a_at
Slc8b1	1417811_at	1	NA
Lamb3	1417812_a_at	1	NA
Ikbke	1417813_at	1	NA
Pla2g5	1417814_at	1	NA
Serinc3	1456080_a_at	6	1417815_a_at/1417816_s_at/1434548_at/1448847_at/1455550_x_at
Wwtr1	1417818_at	3	1417817_a_at/1437155_a_at
Tor1b	1417819_at	3	1417820_at/1448848_at
D17H6S56E-5	1417821_at	2	1417822_at/1417822_at
Esd	1417825_at	3	1438488_at/1441604_at
Akr1e1	1417826_at	2	1446483_at/1446483_at
Ngly1	1417827_at	1	NA
Aqp8	1417828_at	1	NA
Rab15	1417829_a_at	1	NA
Smc1a	1417832_at	3	1417830_at/1417831_at
Zc3h10	1417833_at	1	NA
Synj2bp	1417834_at	4	1428015_at/1431507_a_at/1448853_at
Mug1	1417835_at	1	NA
Gpx7	1417836_at	1	NA
Phlda2	1417837_at	1	NA
Cldn5	1417839_at	1	NA
Cep19	1417840_at	1	NA
Pxmp2	1417841_at	1	NA
Caml	1417842_at	1	NA
Eps8l2	1417843_s_at	1	NA
Med4	1417844_at	1	NA
Cldn6	1417845_at	1	NA
Ulk2	1417846_at	4	1417847_at/1439591_at/1448858_at
Zfp704	1417848_at	2	1417849_at/1417849_at
Rb1	1417850_at	2	1444400_at/1444400_at
Cxcl13	1417851_at	2	1448859_at/1448859_at
Clca3a1	1417852_x_at	2	1417853_at/1417853_at
Map2k5	1453712_a_at	4	1417854_at/1430180_at/1455941_s_at
Fbxl15	1417855_at	1	NA
Relb	1417856_at	1	NA
Mmaa	1417857_at	1	NA
Rasal1	1417858_at	1	NA
Gas7	1457270_at	4	1417859_at/1431400_a_at/1445685_at
Spon2	1417860_a_at	2	1458175_at/1458175_at
Ccnc	1428570_at	5	1417861_at/1432754_at/1454144_a_at/1454336_at
Fam181b	1417862_at	2	1442800_x_at/1442800_x_at
Spata19	1417863_at	1	NA
Pgk1	1439435_x_at	3	1417864_at/1438640_x_at
Tnfaip1	1417865_at	3	1417866_at/1448863_a_at
Cfd	1417867_at	1	NA
Ctsz	1417868_a_at	3	1417869_s_at/1417870_x_at
Hsd17b7	1457248_x_at	4	1417871_at/1440057_at/1448865_at
Fhl1	1417872_at	2	1459003_at/1459003_at
Pwp1	1454142_a_at	2	1417873_at/1417873_at
Tmem9b	1448867_at	2	1417874_at/1417874_at
Ddx50	1453852_at	3	1417875_at/1439082_at
Fcgr1	1417876_at	2	1436625_at/1436625_at
Eepd1	1417877_at	2	1447828_x_at/1447828_x_at
E2f1	1431875_a_at	3	1417878_at/1447840_x_at
Nenf	1417879_at	1	NA
G6pc	1417880_at	1	NA
Slc39a3	1417881_at	2	1417882_at/1417882_at
Gstt2	1417883_at	1	NA
Slc16a6	1417884_at	1	NA
Mapt	1424719_a_at	4	1417885_at/1424718_at/1455028_at
Ints5	1434011_a_at	3	1417887_at/1434012_at
Trim13	1417888_at	1	NA
Apobec2	1417889_at	2	1444348_at/1444348_at
Pdxp	1417890_at	1	NA
Spsb3	1417891_at	1	NA
Sirt3	1417892_a_at	1	NA
Sfxn3	1417893_at	1	NA
Adgrg3	1417894_at	1	NA
Tmem54	1417895_a_at	1	NA
Tjp3	1417896_at	1	NA
Brms1	1417897_at	2	1426129_at/1426129_at
Gzma	1417898_a_at	1	NA
Zp3r	1417899_at	1	NA
Vldlr	1417900_a_at	6	1434465_x_at/1435893_at/1438258_at/1442169_at/1451156_s_at
Ica1	1431644_a_at	2	1417901_a_at/1417901_a_at
Slc19a2	1441315_s_at	3	1417902_at/1426117_a_at
Dfna5	1417903_at	1	NA
Dclre1a	1417904_at	3	1432097_a_at/1442329_at
Prl7a2	1417905_at	1	NA
Serpinc1	1417909_at	1	NA
Ccna2	1417910_at	2	1417911_at/1417911_at
Emc6	1417912_at	2	1448882_at/1448882_at
Gins4	1417913_at	1	NA
Rap2b	1439548_at	4	1417914_at/1417915_at/1448885_at
Timm10b	1453461_at	4	1417916_a_at/1436416_x_at/1448887_x_at
Cnn1	1417917_at	1	NA
Mrpl11	1437131_x_at	4	1417918_at/1437839_x_at/1438080_at
Ppp1r7	1448888_at	2	1417919_at/1417919_at
Amn	1417920_at	1	NA
Pbdc1	1417921_at	1	NA
Kbtbd4	1417922_at	1	NA
Pak3	1435486_at	4	1417923_at/1417924_at/1437318_at
Ccl22	1417925_at	1	NA
Ncapg2	1417926_at	1	NA
Ddx19a	1417927_at	1	NA
Pdlim4	1417928_at	1	NA
Slc7a8	1417929_at	1	NA
Nab2	1417930_at	1	NA
Ndst2	1417931_at	1	NA
Il18	1417932_at	1	NA
Igfbp6	1417933_at	1	NA
Dnajc4	1417934_at	1	NA
Mkrn2	1448897_at	2	1417935_at/1417935_at
Ccl9	1417936_at	2	1448898_at/1448898_at
Dact1	1417937_at	1	NA
Rad51ap1	1448899_s_at	4	1417938_at/1417939_at/1417940_s_at
Nanp	1417941_at	1	NA
Lypd3	1417942_at	1	NA
Gng4	1447669_s_at	3	1417943_at/1417944_at
Pou5f1	1417945_at	1	NA
Abhd3	1417946_at	1	NA
Pcna	1417947_at	1	NA
Ilf2	1417948_s_at	2	1417949_at/1417949_at
Apoa2	1417950_a_at	1	NA
Eno3	1417951_at	1	NA
Cyp2j6	1440691_at	2	1417952_at/1417952_at
Fam3c	1448904_at	2	1417953_at/1417953_at
Sst	1417954_at	1	NA
Ccdc71	1417955_at	1	NA
Cidea	1417956_at	1	NA
Tspan1	1417958_at	2	1417957_a_at/1417957_a_at
Pdlim7	1417959_at	3	1428319_at/1443785_x_at
Cpeb1	1417960_at	1	NA
Trim30a	1451860_a_at	2	1417961_a_at/1417961_a_at
Ghr	1451501_a_at	3	1417962_s_at/1451871_a_at
Pltp	1417963_at	2	1456424_s_at/1456424_s_at
Ap3d1	1417964_at	2	1445280_at/1445280_at
Plekha1	1417965_at	3	1443111_at/1457491_at
Mrpl39	1417966_at	2	1448909_a_at/1448909_a_at
Mms19	1431815_a_at	2	1417967_at/1417967_at
Mbd1	1417968_a_at	5	1430837_a_at/1430838_x_at/1437061_at/1453678_at
Fbxo31	1428926_at	2	1417969_at/1417969_at
Atp5s	1417970_at	1	NA
Nrm	1417971_at	2	1443761_at/1443761_at
Pop5	1417972_s_at	2	1431373_at/1431373_at
Itih1	1417973_at	1	NA
Kpna4	1417974_at	2	1417975_at/1417975_at
Ada	1417976_at	1	NA
Eif4e3	1417978_at	2	1417977_at/1417977_at
Tnmd	1417979_at	1	NA
Insig2	1417980_a_at	3	1417981_at/1417982_at
Ube2v2	1429131_at	4	1417983_a_at/1417984_at/1429132_at
Nrarp	1417985_at	2	1417986_at/1417986_at
Btd	1417987_at	1	NA
Resp18	1417988_at	1	NA
Tssk1	1417989_at	1	NA
Ppp1r14d	1417990_at	1	NA
Dio1	1417991_at	1	NA
Svs3a	1417993_at	1	NA
Asic2	1417994_a_at	1	NA
Ptpn22	1417995_at	1	NA
Ngb	1417996_at	2	1417997_at/1417997_at
Itm2b	1417999_at	3	1418000_a_at/1418001_at
Higd2a	1418002_at	1	NA
Rgcc	1438511_a_at	2	1418003_at/1418003_at
Tmem176b	1418004_a_at	1	NA
Sdhb	1418005_at	1	NA
Zc3h18	1418006_at	1	NA
Sh3glb1	1418010_a_at	3	1418011_a_at/1418012_at
Cml1	1418013_at	2	1458044_at/1458044_at
B4galt1	1418014_a_at	1	NA
Pum2	1418015_at	4	1418016_at/1418017_at/1441448_at
Cpd	1418020_s_at	7	1418018_at/1418019_at/1434547_at/1442212_at/1447392_s_at/1455009_at
Naa15	1418024_at	4	1418022_at/1418023_at/1435139_at
Bhlhe40	1418025_at	1	NA
Exo1	1418026_at	3	1418027_at/1430225_at
Dct	1418028_at	1	NA
Faim	1418029_at	1	NA
Slco3a1	1434537_at	3	1418030_at/1448918_at
Myo9b	1438533_at	3	1418031_at/1459110_at
Itfg2	1418032_at	1	NA
Zkscan6	1448920_at	2	1418033_s_at/1418033_s_at
Mrps9	1448921_a_at	4	1418034_at/1435843_x_at/1439210_at
Prim2	1418035_a_at	3	1418036_at/1445474_at
C4bp	1418037_at	1	NA
Dusp19	1448922_at	3	1418038_s_at/1440572_at
Rabl3	1418039_at	2	1431082_a_at/1431082_a_at
Tmem186	1439726_at	4	1418040_at/1418041_at/1448924_at
Abcc5	1427565_a_at	10	1418042_a_at/1418043_at/1430882_at/1435683_a_at/1435684_at/1435685_x_at/1438056_x_at/1447384_at/1459782_x_at
Hmgxb3	1443950_at	2	1418044_at/1418044_at
Inpp1	1442073_at	2	1418045_at/1418045_at
Nap1l2	1418046_at	1	NA
Neurod6	1418047_at	1	NA
1110059G10Rik	1418048_at	1	NA
Ltbp3	1418049_at	3	1437833_at/1456189_x_at
Gpld1	1418050_at	1	NA
Ephb6	1418051_at	1	NA
Mvk	1430619_a_at	2	1418052_at/1418052_at
Sncb	1418053_at	1	NA
Neurod4	1418055_at	3	1418054_at/1436694_s_at
Iqcf3	1418056_at	2	1438990_x_at/1438990_x_at
Tiam1	1418057_at	3	1444373_at/1453887_a_at
Adgrl4	1418059_at	2	1418058_at/1418058_at
Mapk7	1418060_a_at	1	NA
Ltbp2	1418061_at	1	NA
Eef1a2	1418062_at	1	NA
Kera	1418063_at	1	NA
Tfpt	1438963_s_at	4	1418064_at/1438964_x_at/1448040_at
Rag2	1418065_at	1	NA
Cfl2	1418066_at	3	1418067_at/1431432_at
Ndufa10	1418068_at	2	1448934_at/1448934_at
Apoc2	1418069_at	1	NA
Cdyl	1418070_at	3	1418071_s_at/1448935_at
Acot9	1418073_at	1	NA
St6galnac4	1418075_at	2	1418074_at/1418074_at
St14	1418076_at	1	NA
Trim21	1448940_at	2	1418077_at/1418077_at
Psme3	1418078_at	3	1418079_at/1438509_at
B4galt2	1418080_at	2	1448941_at/1448941_at
Dnajc30	1418081_at	1	NA
0610009B22Rik	1418083_at	1	NA
Nrp1	1448944_at	4	1418084_at/1448943_at/1457198_at
Prkcz	1454902_at	3	1418085_at/1449692_at
Ppp1r14a	1418086_at	1	NA
Ufd1l	1432367_a_at	2	1418087_at/1418087_at
Stx8	1418089_at	3	1418088_a_at/1453631_at
Plvap	1418090_at	1	NA
Tfcp2l1	1418091_at	3	1460714_at/1460715_x_at
Trip10	1418092_s_at	1	NA
Egf	1418093_a_at	1	NA
Car4	1448949_at	2	1418094_s_at/1418094_s_at
Smpx	1418095_at	1	NA
Dok3	1418096_at	1	NA
Crlf2	1418097_a_at	1	NA
Adcy4	1418098_at	1	NA
Tnfrsf1b	1418099_at	2	1448951_at/1448951_at
Chd3os	1418100_at	2	1448952_at/1448952_at
Rtn3	1418101_a_at	2	1425539_a_at/1425539_a_at
Hes1	1418102_at	1	NA
Slc12a9	1442599_at	2	1418103_at/1418103_at
Nrip3	1448954_at	3	1418104_at/1431597_a_at
Stmn4	1418105_at	1	NA
Hey2	1418106_at	1	NA
Tcea2	1418107_at	2	1440791_x_at/1440791_x_at
Rtkn2	1418108_at	1	NA
Gspt2	1418109_at	2	1455721_at/1455721_at
Inpp5d	1418110_a_at	2	1424195_a_at/1424195_a_at
Tmed11	1418111_at	1	NA
Mrpl10	1418112_at	1	NA
Cyp2d10	1418113_at	1	NA
Rbpj	1448957_at	3	1418114_at/1454896_at
Tor1aip2	1435526_at	4	1418115_s_at/1418116_at/1448958_at
Ndufs4	1438166_x_at	4	1418117_at/1448959_at/1459760_at
Slc22a1	1418118_at	1	NA
Rbm8a	1418119_at	2	1418120_at/1418120_at
Vrk3	1418121_at	1	NA
Myh11	1448962_at	2	1418122_at/1418122_at
Unc119	1418123_at	1	NA
Emc4	1438369_x_at	2	1418124_at/1418124_at
Ino80	1448965_at	2	1418125_at/1418125_at
Ccl5	1418126_at	1	NA
Aifm1	1418127_a_at	1	NA
Adcy6	1418128_at	1	NA
Dhcr24	1418129_at	3	1418130_at/1451895_a_at
Samhd1	1418131_at	5	1420272_at/1420273_x_at/1434438_at/1444064_at
Ubfd1	1418132_a_at	4	1434078_at/1448968_at/1456217_at
Bcl3	1418133_at	1	NA
Slc25a46	1448970_at	2	1418134_at/1418134_at
Aff1	1418135_at	3	1425640_at/1425641_at
Tgfb1i1	1418136_at	1	NA
Mrpl57	1418137_at	2	1460225_at/1460225_at
Sult1d1	1448973_at	2	1418138_at/1418138_at
Dcx	1418141_at	4	1418139_at/1418140_at/1448974_at
Kcnj8	1418142_at	1	NA
Vps45	1418143_at	1	NA
Pip5k1a	1426009_a_at	4	1418144_a_at/1435039_a_at/1455191_x_at
Tfip11	1418145_at	2	1448976_at/1448976_at
Rbl2	1425981_a_at	2	1418146_a_at/1418146_a_at
Tfap2c	1436392_s_at	3	1418147_at/1448977_at
Abhd1	1418148_at	1	NA
Chga	1418149_at	1	NA
Mtmr4	1418150_at	3	1418151_at/1459874_s_at
Hmgn5	1418152_at	1	NA
Lama1	1418153_at	1	NA
N4bp1	1446957_s_at	4	1418154_at/1446956_at/1455606_at
Myot	1418155_at	1	NA
Kcne4	1418156_at	1	NA
Nr2f1	1418157_at	1	NA
Trp63	1451876_a_at	4	1418158_at/1452027_a_at/1459581_at
Tfcp2	1418159_at	1	NA
Mkrn3	1418160_at	1	NA
Jph3	1418161_at	2	1443724_at/1443724_at
Tlr4	1418162_at	4	1418163_at/1430695_at/1442827_at
Stx2	1418164_at	1	NA
Il12rb1	1418166_at	1	NA
Tfap4	1418167_at	1	NA
Zcchc14	1418170_a_at	4	1418168_at/1418169_at/1441017_at
Tceal8	1418171_at	1	NA
Hebp1	1418172_at	1	NA
Krt25	1418173_at	1	NA
Dbp	1438211_s_at	2	1418174_at/1418174_at
Vdr	1418176_at	2	1418175_at/1418175_at
Gabrg2	1437147_at	2	1418177_at/1418177_at
Ina	1448991_a_at	3	1418178_at/1448992_at
Atg3	1448993_at	2	1418179_at/1418179_at
Sp1	1418180_at	3	1448994_at/1454852_at
[truncated: 18,738 more rows]
